# Supplementary material for: Performance of transient elastography and serum fibrosis biomarkers for non-invasive evaluation of recurrent fibrosis after liver transplantation: A meta-analysis
Source: PLoS One. 2017 Sep 27;12(9):e0185192. doi: 10.1371/journal.pone.0185192 (PMC5617176; doi:10.1371/journal.pone.0185192)
Supplement: S1 File — (TXT) [file pone.0185192.s002.txt]

1: Athyros VG, Alexandrides TK, Bilianou H, Cholongitas E, Doumas M, Ganotakis
ES, Goudevenos J, Elisaf MS, Germanidis G, Giouleme O, Karagiannis A, Karvounis
C, Katsiki N, Kotsis V, Kountouras J, Liberopoulos E, Pitsavos C, Polyzos S,
Rallidis LS, Richter D, Tsapas AG, Tselepis AD, Tsioufis K, Tziomalos K, Tzotzas 
T, Vasiliadis TG, Vlachopoulos C, Mikhailidis DP, Mantzoros C. The use of statins
alone, or in combination with pioglitazone and other drugs, for the treatment of 
non-alcoholic fatty liver disease/non-alcoholic steatohepatitis and related
cardiovascular risk. An Expert Panel Statement. Metabolism. 2017 Jun;71:17-32.
doi: 10.1016/j.metabol.2017.02.014. Epub 2017 Mar 4. Review. PubMed PMID:
28521870.


2: Verna EC. Management of Advanced Fibrosis in the Context of Hepatitis C Virus 
Infection. Top Antivir Med. 2017 Feb/Mar;25(1):7-11. Review. PubMed PMID:
28402928.


3: Saffioti F, Gurusamy KS, Eusebi LH, Tsochatzis E, Davidson BR, Thorburn D.
Pharmacological interventions for primary biliary cholangitis: an attempted
network meta-analysis. Cochrane Database Syst Rev. 2017 Mar 28;3:CD011648. doi:
10.1002/14651858.CD011648.pub2. Review. PubMed PMID: 28350426.


4: Jacobson IM, Lim JK, Fried MW. American Gastroenterological Association
Institute Clinical Practice Update-Expert Review: Care of Patients Who Have
Achieved a Sustained Virologic Response After Antiviral Therapy for Chronic
Hepatitis C Infection. Gastroenterology. 2017 May;152(6):1578-1587. doi:
10.1053/j.gastro.2017.03.018. Epub 2017 Mar 23. Review. PubMed PMID: 28344022.


5: Han MA, Saouaf R, Ayoub W, Todo T, Mena E, Noureddin M. Magnetic resonance
imaging and transient elastography in the management of Nonalcoholic Fatty Liver 
Disease (NAFLD). Expert Rev Clin Pharmacol. 2017 Apr;10(4):379-390. doi:
10.1080/17512433.2017.1299573. Epub 2017 Mar 9. Review. PubMed PMID: 28277807.


6: Musso G, Cassader M, Paschetta E, Gambino R. Thiazolidinediones and Advanced
Liver Fibrosis in Nonalcoholic Steatohepatitis: A Meta-analysis. JAMA Intern Med.
2017 May 1;177(5):633-640. doi: 10.1001/jamainternmed.2016.9607. PubMed PMID:
28241279; PubMed Central PMCID: PMC5470366.


7: Ma R, Chen J, Liang Y, Lin S, Zhu L, Liang X, Cai X. Sorafenib: A potential
therapeutic drug for hepatic fibrosis and its outcomes. Biomed Pharmacother. 2017
Apr;88:459-468. doi: 10.1016/j.biopha.2017.01.107. Epub 2017 Jan 22. Review.
PubMed PMID: 28122312.


8: Kim SH, Lee SD, Kim YK, Park SJ. Right hepatectomy in living donors with
previous abdominal surgery. Hepatobiliary Pancreat Dis Int. 2017 Feb;16(1):33-38.
PubMed PMID: 28119256.


9: Zhang CY, Yuan WG, He P, Lei JH, Wang CX. Liver fibrosis and hepatic stellate 
cells: Etiology, pathological hallmarks and therapeutic targets. World J
Gastroenterol. 2016 Dec 28;22(48):10512-10522. doi: 10.3748/wjg.v22.i48.10512.
Review. PubMed PMID: 28082803; PubMed Central PMCID: PMC5192262.


10: Schmillevitch J, Chammas MC, Pugliese V, Abdala E, Rizzon AC, Alves V,
Carneiro LA, Cerri G. Acoustic radiation force impulse (ARFI) elastography
compared with biopsy for evaluating hepatic fibrosis after liver transplantation:
a cross-sectional diagnostic study. Sao Paulo Med J. 2016 Nov-Dec;134(6):513-518.
doi: 10.1590/1516-3180.2016.0158170816. PubMed PMID: 28076629.


11: Vinaixa C, Strasser SI, Berenguer M. Disease Reversibility in Patients With
Post-Hepatitis C Cirrhosis: Is the Point of No Return the Same Before and After
Liver Transplantation? A Review. Transplantation. 2017 May;101(5):916-923. doi:
10.1097/TP.0000000000001633. Review. PubMed PMID: 28060241.


12: Baligar P, Kochat V, Arindkar SK, Equbal Z, Mukherjee S, Patel S, Nagarajan
P, Mohanty S, Teckman JH, Mukhopadhyay A. Bone marrow stem cell therapy partially
ameliorates pathological consequences in livers of mice expressing mutant human
α1-antitrypsin. Hepatology. 2017 Apr;65(4):1319-1335. doi: 10.1002/hep.29027.
Epub 2017 Feb 25. PubMed PMID: 28056498.


13: Li J, Liu B, Shi Y, Xie KL, Yin HF, Yan LN, Lau WY, Wang GL. CXCL4
Contributes to the Pathogenesis of Chronic Liver Allograft Dysfunction. J Immunol
Res. 2016;2016:9276986. doi: 10.1155/2016/9276986. Epub 2016 Dec 8. PubMed PMID: 
28053995; PubMed Central PMCID: PMC5178361.


14: Debes JD, de Knegt RJ, Boonstra A. The Path to Cancer and Back: Immune
Modulation During Hepatitis C Virus Infection, Progression to Fibrosis and
Cancer, and Unexpected Roles of New Antivirals. Transplantation. 2017
May;101(5):910-915. doi: 10.1097/TP.0000000000001623. Review. PubMed PMID:
28045877.


15: Delaunay JL, Bruneau A, Hoffmann B, Durand-Schneider AM, Barbu V, Jacquemin
E, Maurice M, Housset C, Callebaut I, Aït-Slimane T. Functional defect of
variants in the adenosine triphosphate-binding sites of ABCB4 and their rescue by
the cystic fibrosis transmembrane conductance regulator potentiator, ivacaftor
(VX-770). Hepatology. 2017 Feb;65(2):560-570. doi: 10.1002/hep.28929. Epub 2016
Dec 24. PubMed PMID: 28012258.


16: Kovač JD, Weber MA. Primary Biliary Cirrhosis and Primary Sclerosing
Cholangitis: an Update on MR Imaging Findings with Recent Developments. J
Gastrointestin Liver Dis. 2016 Dec;25(4):517-524. doi:
10.15403/jgld.2014.1121.254.vac. Review. PubMed PMID: 27981308.


17: Núñez-Torres R, Macías J, Mancebo M, Frías M, Dolci G, Téllez F, Merino D,
Merchante N, Gómez-Mateos J, Guaraldi G, Rivero-Juárez A, Pineda JA, Real LM;
HEPAVIR-esteatosis Study Group. The PNPLA3 Genetic Variant rs738409 Influences
the Progression to Cirrhosis in HIV/Hepatitis C Virus Coinfected Patients. PLoS
One. 2016 Dec 14;11(12):e0168265. doi: 10.1371/journal.pone.0168265. eCollection 
2016. PubMed PMID: 27973562; PubMed Central PMCID: PMC5156377.


18: Yamada N, Sanada Y, Katano T, Tashiro M, Hirata Y, Okada N, Ihara Y, Miki A, 
Sasanuma H, Urahashi T, Sakuma Y, Mizuta K. Pediatric living donor liver
transplantation for congenital hepatic fibrosis using a mother's graft with von
Meyenburg complex: A case report. World J Gastroenterol. 2016 Nov
28;22(44):9865-9870. PubMed PMID: 27956812; PubMed Central PMCID: PMC5124993.


19: Globke B, Raschzok N, Teegen EM, Pratschke J, Schott E, Eurich D. Treatment
of hepatitis C virus recurrence after transplantation with sofosbuvir/ledipasvir:
The role of ribavirin. Transpl Infect Dis. 2017 Feb;19(1). doi:
10.1111/tid.12647. Epub 2017 Jan 11. PubMed PMID: 27943544.


20: Sanchez Antolin G, Testillano M, Pascasio JM, Narvaez Rodriguez I, Prieto M, 
Otero A, Herrero JI, Londoño M, Fernandez Vazquez I, Castells L; Spanish Society 
of Liver Transplantation Study Group Collaborating Group. Efficacy and Safety of 
Therapy With Simeprevir and Sofosbuvir in Liver Transplant Recipients Infected by
Hepatitis C Virus Genotype 4: Cohort Spanish Society of Liver Transplantation
Cohort. Transplant Proc. 2016 Nov;48(9):3013-3016. doi:
10.1016/j.transproceed.2016.08.034. PubMed PMID: 27932134.


21: Berge E, Otón E, Reina Z, Díaz L, Márquez A, Cejas L, Acosta S, Pérez F.
Predictors of Poor Prognosis in Recurrent Hepatitis C After Liver
Transplantation. Transplant Proc. 2016 Nov;48(9):2997-2999. doi:
10.1016/j.transproceed.2016.07.043. PubMed PMID: 27932129.


22: San Segundo D, Alonso C, Ruiz P, Roman I, Arias-Loste MT, Cuadrado A, Puente 
A, Casafont F, López-Hoyos M, Crespo J, Fábrega E. De Novo Donor-Specific
Anti-Human Leukocyte Antigen Antibody Detection in Long-Term Adult Liver
Transplantation. Transplant Proc. 2016 Nov;48(9):2980-2982. doi:
10.1016/j.transproceed.2016.08.037. PubMed PMID: 27932124.


23: Unger LW, Herac M, Staufer K, Salat A, Silberhumer G, Hofmann M, Trauner M,
Rasoul-Rockenschaub S, Soliman T, Reiberger T, Berlakovich GA. The
post-transplant course of patients undergoing liver transplantation for
nonalcoholic steatohepatitis versus cryptogenic cirrhosis: a retrospective
case-control study. Eur J Gastroenterol Hepatol. 2017 Mar;29(3):309-316. doi:
10.1097/MEG.0000000000000794. PubMed PMID: 27922486.


24: de Vries EM, de Krijger M, Färkkilä M, Arola J, Schirmacher P, Gotthardt D,
Goeppert B, Trivedi PJ, Hirschfield GM, Ytting H, Vainer B, Buuren HR, Biermann
K, Harms MH, Chazouilleres O, Wendum D, Kemgang AD, Chapman RW, Wang LM,
Williamson KD, Gouw AS, Paradis V, Sempoux C, Beuers U, Hübscher SG, Verheij J,
Ponsioen CY. Validation of the prognostic value of histologic scoring systems in 
primary sclerosing cholangitis: An international cohort study. Hepatology. 2017
Mar;65(3):907-919. doi: 10.1002/hep.28963. Epub 2017 Jan 11. PubMed PMID:
27880989.


25: Klebanoff MJ, Corey KE, Chhatwal J, Kaplan LM, Chung RT, Hur C. Bariatric
surgery for nonalcoholic steatohepatitis: A clinical and cost-effectiveness
analysis. Hepatology. 2017 Apr;65(4):1156-1164. doi: 10.1002/hep.28958. Epub 2017
Feb 21. PubMed PMID: 27880977.


26: Aiken T, Garber A, Thomas D, Hamon N, Lopez R, Konjeti R, McCullough A, Zein 
N, Fung J, Askar M, John BV. Donor IFNL4 Genotype Is Associated with Early
Post-Transplant Fibrosis in Recipients with Hepatitis C. PLoS One. 2016 Nov
22;11(11):e0166998. doi: 10.1371/journal.pone.0166998. eCollection 2016. PubMed
PMID: 27875564; PubMed Central PMCID: PMC5119817.


27: McEwan P, Selvapatt N, Brown A, Thursz M, Bennett H, Webster S, Kalsekar A,
Yuan Y, Brenner M, Gordon J. A clinician's guide to the cost and health benefits 
of hepatitis C cure assessed from the individual patient perspective. Eur J
Gastroenterol Hepatol. 2017 Feb;29(2):208-214. doi: 10.1097/MEG.0000000000000773.
PubMed PMID: 27832039.


28: Abdel-Rahman O. Role of liver-directed local tumor therapy in the management 
of hepatocellular carcinoma with extrahepatic metastases: a SEER database
analysis. Expert Rev Gastroenterol Hepatol. 2017 Feb;11(2):183-189. doi:
10.1080/17474124.2017.1259563. Epub 2016 Nov 21. PubMed PMID: 27830958.


29: Guo Y, Chen B, Chen LJ, Zhang CF, Xiang C. Current status and future
prospects of mesenchymal stem cell therapy for liver fibrosis. J Zhejiang Univ
Sci B. 2016 Nov.;17(11):831-841. Review. PubMed PMID: 27819130; PubMed Central
PMCID: PMC5120225.


30: Butt AA, Ren Y, Marks K, Shaikh OS, Sherman KE; ERCHIVES study. Do directly
acting antiviral agents for HCV increase the risk of hepatic decompensation and
decline in renal function? Results from ERCHIVES. Aliment Pharmacol Ther. 2017
Jan;45(1):150-159. doi: 10.1111/apt.13837. Epub 2016 Nov 4. PubMed PMID:
27813162.


31: Raschzok N, Schott E, Reutzel-Selke A, Damrah I, Gül-Klein S, Strücker B,
Sauer IM, Pratschke J, Eurich D, Stockmann M. The impact of directly acting
antivirals on the enzymatic liver function of liver transplant recipients with
recurrent hepatitis C. Transpl Infect Dis. 2016 Dec;18(6):896-903. doi:
10.1111/tid.12606. Epub 2016 Nov 1. PubMed PMID: 27632190.


32: Muro M, Moya-Quiles MR, Mrowiec A. Humoral Response in Liver Allograft
Transplantation: A Review of the Role of Anti-Human Leukocyte Antigen (HLA)
Antibodies. Curr Protein Pept Sci. 2016;17(8):776-784. Review. PubMed PMID:
26916161.


33: Della-Guardia B, Evangelista AS, Felga GE, Marins LV, Salvalaggio PR, Almeida
MD. Diagnostic Accuracy of Transient Elastography for Detecting Liver Fibrosis
After Liver Trannsplantation: A Specific Cut-Off Value Is Really Needed? Dig Dis 
Sci. 2017 Jan;62(1):264-272. doi: 10.1007/s10620-016-4349-1. Epub 2016 Oct 26.
PubMed PMID: 27785710.


34: Varma S, Stéphenne X, Komuta M, Bouzin C, Ambroise J, Smets F, Reding R,
Sokal EM. The histological quantification of alpha-smooth muscle actin predicts
future graft fibrosis in pediatric liver transplant recipients. Pediatr
Transplant. 2017 Feb;21(1). doi: 10.1111/petr.12834. Epub 2016 Oct 23. PubMed
PMID: 27774712.


35: Mekahli D, van Stralen KJ, Bonthuis M, Jager KJ, Balat A, Benetti E,
Godefroid N, Edvardsson VO, Heaf JG, Jankauskiene A, Kerecuk L, Marinova S, Puteo
F, Seeman T, Zurowska A, Pirenne J, Schaefer F, Groothoff JW; ESPN/ERA-EDTA
Registry. Kidney Versus Combined Kidney and Liver Transplantation in Young People
With Autosomal Recessive Polycystic Kidney Disease: Data From the European
Society for Pediatric Nephrology/European Renal Association-European Dialysis and
Transplant (ESPN/ERA-EDTA) Registry. Am J Kidney Dis. 2016 Nov;68(5):782-788.
doi: 10.1053/j.ajkd.2016.06.019. Epub 2016 Aug 21. PubMed PMID: 27555106.


36: Younossi ZM, Blissett D, Blissett R, Henry L, Stepanova M, Younossi Y, Racila
A, Hunt S, Beckerman R. The economic and clinical burden of nonalcoholic fatty
liver disease in the United States and Europe. Hepatology. 2016
Nov;64(5):1577-1586. doi: 10.1002/hep.28785. Epub 2016 Sep 26. PubMed PMID:
27543837.


37: Gilliland T, Dufour S, Shulman GI, Petersen KF, Emre SH. Resolution of
non-alcoholic steatohepatitis after growth hormone replacement in a pediatric
liver transplant patient with panhypopituitarism. Pediatr Transplant. 2016
Dec;20(8):1157-1163. doi: 10.1111/petr.12819. Epub 2016 Oct 20. PubMed PMID:
27762491.


38: Özalper V, Ozturker C, Guner Sonmez GX. Usefulness of acoustic radiation
force impulse in liver fibrosis assessment after liver transplant. Ann Hepatol.
2016 Nov-Dec;15(6):946. PubMed PMID: 27740532.


39: Castellani C, Assael BM. Cystic fibrosis: a clinical view. Cell Mol Life Sci.
2017 Jan;74(1):129-140. doi: 10.1007/s00018-016-2393-9. Epub 2016 Oct 5. Review. 
PubMed PMID: 27709245.


40: Bureau C, Thabut D, Oberti F, Dharancy S, Carbonell N, Bouvier A, Mathurin P,
Otal P, Cabarrou P, Péron JM, Vinel JP. Transjugular Intrahepatic Portosystemic
Shunts With Covered Stents Increase Transplant-Free Survival of Patients With
Cirrhosis and Recurrent Ascites. Gastroenterology. 2017 Jan;152(1):157-163. doi: 
10.1053/j.gastro.2016.09.016. Epub 2016 Sep 20. PubMed PMID: 27663604.


41: Elfeki MA, Abou Mrad R, Modaresi Esfeh J, Zein NN, Eghtesad B, Zervos X,
Hanouneh IA, O'Shea R, Carey WD, Alkhouri N. Sofosbuvir/Ledipasvir Without
Ribavirin Achieved High Sustained Virologic Response for Hepatitis C Recurrence
After Liver Transplantation: Two-Center Experience. Transplantation. 2017
May;101(5):996-1000. doi: 10.1097/TP.0000000000001467. PubMed PMID: 27631598.


42: Haraguchi M, Miyaaki H, Ichikawa T, Shibata H, Honda T, Ozawa E, Miuma S,
Taura N, Takeshima F, Nakao K. Glucose fluctuations reduce quality of sleep and
of life in patients with liver cirrhosis. Hepatol Int. 2017 Jan;11(1):125-131.
doi: 10.1007/s12072-016-9762-1. Epub 2016 Sep 13. PubMed PMID: 27624504.


43: Nevens F, Andreone P, Mazzella G, Strasser SI, Bowlus C, Invernizzi P, Drenth
JP, Pockros PJ, Regula J, Beuers U, Trauner M, Jones DE, Floreani A, Hohenester
S, Luketic V, Shiffman M, van Erpecum KJ, Vargas V, Vincent C, Hirschfield GM,
Shah H, Hansen B, Lindor KD, Marschall HU, Kowdley KV, Hooshmand-Rad R, Marmon T,
Sheeron S, Pencek R, MacConell L, Pruzanski M, Shapiro D; POISE Study Group. A
Placebo-Controlled Trial of Obeticholic Acid in Primary Biliary Cholangitis. N
Engl J Med. 2016 Aug 18;375(7):631-43. doi: 10.1056/NEJMoa1509840. PubMed PMID:
27532829.


44: Navarro-Villarán E, Tinoco J, Jiménez G, Pereira S, Wang J, Aliseda S,
Rodríguez-Hernández MA, González R, Marín-Gómez LM, Gómez-Bravo MA, Padillo FJ,
Álamo-Martínez JM, Muntané J. Differential Antitumoral Properties and
Renal-Associated Tissue Damage Induced by Tacrolimus and Mammalian Target of
Rapamycin Inhibitors in Hepatocarcinoma: In Vitro and In Vivo Studies. PLoS One. 
2016 Aug 12;11(8):e0160979. doi: 10.1371/journal.pone.0160979. eCollection 2016. 
PubMed PMID: 27518575; PubMed Central PMCID: PMC4982663.


45: Mikołajczyk-Korniak N, Tronina O, Ślubowska K, Perkowska-Ptasińska A,
Pacholczyk M, Bączkowska T, Durlik M. Dynamic Elastography in Diagnostics of
Liver Fibrosis in Patients After Liver Transplantation Due to Cirrhosis in the
Course of Hepatitis C. Transplant Proc. 2016 Jun;48(5):1725-9. doi:
10.1016/j.transproceed.2016.01.081. PubMed PMID: 27496480.


46: Lai JC, Volk ML, Strasburg D, Alexander N. Performance-Based Measures
Associate With Frailty in Patients With End-Stage Liver Disease. Transplantation.
2016 Dec;100(12):2656-2660. PubMed PMID: 27495749; PubMed Central PMCID:
PMC5118057.


47: Pichler RH, Huskey J, Kowalewska J, Moiz A, Perkins J, Davis CL, Leca N.
Kidney Biopsies May Help Predict Renal Function After Liver Transplantation.
Transplantation. 2016 Oct;100(10):2122-8. doi: 10.1097/TP.0000000000001334.
PubMed PMID: 27479161.


48: Faro A, Weymann A. Transplantation. Pediatr Clin North Am. 2016
Aug;63(4):709-34. doi: 10.1016/j.pcl.2016.04.010. Review. PubMed PMID: 27469184.


49: Mihăilă RG. Hepatitis C virus - associated B cell non-Hodgkin's lymphoma.
World J Gastroenterol. 2016 Jul 21;22(27):6214-23. doi: 10.3748/wjg.v22.i27.6214.
Review. PubMed PMID: 27468211; PubMed Central PMCID: PMC4945980.


50: Mills JP, Wilck MB, Weikert BC, Porrett PM, Timko D, Alby K, Bonomo RA,
Blumberg EA. Successful treatment of a disseminated infection with extensively
drug-resistant Klebsiella pneumoniae in a liver transplant recipient with a
fosfomycin-based multidrug regimen. Transpl Infect Dis. 2016 Oct;18(5):777-781.
doi: 10.1111/tid.12578. Epub 2016 Sep 7. PubMed PMID: 27458980; PubMed Central
PMCID: PMC5050106.


51: Obayashi J, Tanaka K, Ohyama K, Manabe S, Nagae H, Shima H, Sato H, Furuta S,
Wakisaka M, Koike J, Takagi M, Kitagawa H. Relation between amount of bile ducts 
in portal canal and outcomes in biliary atresia. Pediatr Surg Int. 2016
Sep;32(9):833-8. doi: 10.1007/s00383-016-3941-y. Epub 2016 Jul 25. PubMed PMID:
27457233.


52: Ajlan A, Al-Jedai A, Elsiesy H, Alkortas D, Al-Hamoudi W, Alarieh R,
Al-Sebayel M, Broering D, Aba Alkhail F. Sofosbuvir-Based Therapy for Genotype 4 
HCV Recurrence Post-Liver Transplant Treatment-Experienced Patients. Can J
Gastroenterol Hepatol. 2016;2016:2872371. doi: 10.1155/2016/2872371. Epub 2016
Apr 11. PubMed PMID: 27446833; PubMed Central PMCID: PMC4904700.


53: Ghadimi M, Dashti-Khavidaki S, Khalili H. mTOR inhibitors for management of
encapsulating peritoneal sclerosis: a review of literatures. Ren Fail. 2016
Nov;38(10):1574-1580. doi: 10.1080/0886022X.2016.1209026. Epub 2016 Jul 17.
Review. PubMed PMID: 27425661.


54: Luo L, Yao YT, Xue H, Luo LY, Zou HB, Wang G, Xiang GM, Wei LL, Yang MZ,
Zhang T, Xie P, Xu G, Deng SP, Huang XL. Autologous hematopoietic stem cell
transplantation in patients with end-stage liver disease: a 5-year follow-up
study of 48 patients. Eur Rev Med Pharmacol Sci. 2016 Jul;20(13):2908-15. PubMed 
PMID: 27424993.


55: Sivam S, Al-Hindawi Y, Di Michiel J, Moriarty C, Spratt P, Jansz P, Malouf M,
Plit M, Pleass H, Havryk A, Bowen D, Haber P, Glanville AR, Bye PT. Liver and
lung transplantation in cystic fibrosis: an adult cystic fibrosis centre's
experience. Intern Med J. 2016 Jul;46(7):852-4. doi: 10.1111/imj.13126. PubMed
PMID: 27405894.


56: Londoño MC, Manzardo C, Rimola A, Ruiz P, Costa J, Forner A, Ambrosioni J,
Agüero F, Laguno M, Lligoña A, Moreno A, Miró JM. IFN-free therapy for
HIV/HCV-coinfected patients within the liver transplant setting. J Antimicrob
Chemother. 2016 Nov;71(11):3195-3201. Epub 2016 Jul 7. PubMed PMID: 27402009.


57: Guillaume M, Robic MA, Péron JM, Selves J, Otal P, Sirach E, Vinel JP, Bureau
C. Clinical characteristics and outcome of cirrhotic patients with high protein
concentrations in ascites: a prospective study. Eur J Gastroenterol Hepatol. 2016
Nov;28(11):1268-74. doi: 10.1097/MEG.0000000000000697. PubMed PMID: 27380602.


58: Li H, Hua J, Guo CX, Wang WX, Wang BJ, Yang DL, Wei P, Lu YP. Pentoxifylline 
inhibits liver fibrosis via hedgehog signaling pathway. J Huazhong Univ Sci
Technolog Med Sci. 2016 Jun;36(3):372-6. doi: 10.1007/s11596-016-1594-7. Epub
2016 Jul 5. PubMed PMID: 27376806.


59: Varma S, Ambroise J, Komuta M, Latinne D, Baldin P, Reding R, Smets F,
Stephenne X, Sokal EM. Progressive Fibrosis Is Driven by Genetic Predisposition, 
Allo-immunity, and Inflammation in Pediatric Liver Transplant Recipients.
EBioMedicine. 2016 Jul;9:346-55. doi: 10.1016/j.ebiom.2016.05.040. Epub 2016 Jun 
1. PubMed PMID: 27333038; PubMed Central PMCID: PMC4972529.


60: Fitz JG. Hepatology after Hepatitis C. Dig Dis. 2016;34(5):603-6. doi:
10.1159/000445276. Epub 2016 Jun 22. PubMed PMID: 27332966.


61: Koyama Y, Xu J, Liu X, Brenner DA. New Developments on the Treatment of Liver
Fibrosis. Dig Dis. 2016;34(5):589-96. doi: 10.1159/000445269. Epub 2016 Jun 22.
Review. PubMed PMID: 27332862; PubMed Central PMCID: PMC4961096.


62: Kawano Y, Mizuta K, Sanada Y, Urahashi T, Ihara Y, Okada N, Yamada N,
Sasanuma H, Sakuma Y, Taniai N, Yoshida H, Kawarasaki H, Yasuda Y, Uchida E.
Complementary Indicators for Diagnosis of Hepatic Vein Stenosis After Pediatric
Living-donor Liver Transplantation. Transplant Proc. 2016 May;48(4):1156-61. doi:
10.1016/j.transproceed.2015.12.114. PubMed PMID: 27320577.


63: Miura K, Kobayashi T, Zhang Z, Soma D, Hirose Y, Ishikawa H, Takizawa K,
Nagahashi M, Sakata J, Kameyama H, Minagawa M, Kosugi S, Koyama Y, Wakai T. Study
of Immune Tolerance Cases in Adult Living Donor Liver Transplantation. Transplant
Proc. 2016 May;48(4):1119-22. doi: 10.1016/j.transproceed.2015.12.093. PubMed
PMID: 27320570.


64: Hirata Y, Sanada Y, Urahashi T, Ihara Y, Yamada N, Okada N, Tashiro M, Katano
T, Otomo S, Ushijima K, Mizuta K. Relationship Between Graft Liver Function and
the Change of Graft Liver and Spleen Volumes After Technical Variant Liver
Transplantation. Transplant Proc. 2016 May;48(4):1105-9. doi:
10.1016/j.transproceed.2015.12.089. PubMed PMID: 27320567.


65: Ueno T, Zenitani M, Yamanaka H, Tanaka N, Uehara S, Tazuke Y, Bessho K,
Okuyama H. Impact of Donor-Specific Antibodies on Graft Fibrosis After Pediatric 
Living Donor Liver Transplantation for Biliary Atresia. Transplant Proc. 2016
May;48(4):1095-9. doi: 10.1016/j.transproceed.2016.02.011. PubMed PMID: 27320565.


66: Li C, Li X, Deng C, Guo C. Circulating Fibrocytes Are Increased in Neonates
with Bronchopulmonary Dysplasia. PLoS One. 2016 Jun 16;11(6):e0157181. doi:
10.1371/journal.pone.0157181. eCollection 2016. PubMed PMID: 27309347; PubMed
Central PMCID: PMC4911073.


67: Iacob S, Ester C, Lita M, Ratziu V, Gheorghe L. Real-life Perception and
Practice Patterns of NAFLD/NASH in Romania: Results of a Survey Completed by 102 
Board-certified Gastroenterologists. J Gastrointestin Liver Dis. 2016
Jun;25(2):183-9. doi: 10.15403/jgld.2014.1121.252.naf. PubMed PMID: 27308649.


68: Feng S, Demetris AJ, Spain KM, Kanaparthi S, Burrell BE, Ekong UD, Alonso EM,
Rosenthal P, Turka LA, Ikle D, Tchao NK. Five-year histological and serological
follow-up of operationally tolerant pediatric liver transplant recipients
enrolled in WISP-R. Hepatology. 2017 Feb;65(2):647-660. doi: 10.1002/hep.28681.
Epub 2016 Jul 27. PubMed PMID: 27302659; PubMed Central PMCID: PMC5159322.


69: Romanelli RG, Stasi C. Recent Advancements in Diagnosis and Therapy of Liver 
Cirrhosis. Curr Drug Targets. 2016;17(15):1804-1817. Review. PubMed PMID:
27296314.


70: Zhang S, Yue M, Shu R, Cheng H, Hu P. Recent advances in the management of
hepatocellular carcinoma. J BUON. 2016 Mar-Apr;21(2):307-11. Review. PubMed PMID:
27273938.


71: Yu YD, Kim DS, Jung SW, Han JH, Suh SO. Influence of anti-adhesive agent on
incidence of bile leakage after liver resection: A prospective cohort study. Int 
J Surg. 2016 Jul;31:40-6. doi: 10.1016/j.ijsu.2016.05.062. Epub 2016 May 31.
PubMed PMID: 27260310.


72: Westra IM, Mutsaers HA, Luangmonkong T, Hadi M, Oosterhuis D, de Jong KP,
Groothuis GM, Olinga P. Human precision-cut liver slices as a model to test
antifibrotic drugs in the early onset of liver fibrosis. Toxicol In Vitro. 2016
Sep;35:77-85. doi: 10.1016/j.tiv.2016.05.012. Epub 2016 May 26. PubMed PMID:
27235791.


73: Calzadilla Bertot L, Adams LA. The Natural Course of Non-Alcoholic Fatty
Liver Disease. Int J Mol Sci. 2016 May 20;17(5). pii: E774. doi:
10.3390/ijms17050774. Review. PubMed PMID: 27213358; PubMed Central PMCID:
PMC4881593.


74: Hajarizadeh B, Grebely J, McManus H, Estes C, Razavi H, Gray RT, Alavi M,
Amin J, McGregor S, Sievert W, Thompson A, Dore GJ. Chronic hepatitis C burden
and care cascade in Australia in the era of interferon-based treatment. J
Gastroenterol Hepatol. 2017 Jan;32(1):229-236. doi: 10.1111/jgh.13453. PubMed
PMID: 27197716.


75: Bihari C, Rastogi A, Sen B, Bhadoria AS, Maiwall R, Sarin SK. Quantitative
fibrosis estimation by image analysis predicts development of decompensation,
composite events and defines event-free survival in chronic hepatitis B patients.
Hum Pathol. 2016 Sep;55:63-71. doi: 10.1016/j.humpath.2016.04.012. Epub 2016 May 
14. PubMed PMID: 27189343.


76: Gonzalez HC, Duarte-Rojo A. Virologic Cure of Hepatitis C: Impact on Hepatic 
Fibrosis and Patient Outcomes. Curr Gastroenterol Rep. 2016 Jul;18(7):32. doi:
10.1007/s11894-016-0508-y. Review. PubMed PMID: 27177638.


77: Alberti A, Lacoin L, Morais E, Lefevre C, Abogunrin S, Iheanacho I.
Literature review of the distribution of hepatitis C virus genotypes across
Europe. J Med Virol. 2016 Dec;88(12):2157-2169. doi: 10.1002/jmv.24573. Epub 2016
Jul 11. Review. PubMed PMID: 27171396.


78: Richter J, Azoulay D, Dong Y, Holtfreter MC, Akpata R, Calderaro J,
El-Scheich T, Breuer M, Neumayr A, Hatz C, Kircheis G, Botelho MC, Dietrich CF.
Ultrasonography of gallbladder abnormalities due to schistosomiasis. Parasitol
Res. 2016 Aug;115(8):2917-24. doi: 10.1007/s00436-016-5116-0. Epub 2016 May 12.
Review. PubMed PMID: 27169865.


79: Vasavada B. Prior Trans-arterial chemoembolization - A protective factor
against rapid HCV recurrence post liver transplant in patients with HCV with HCC?
- A Retrospective Cohort Study. Int J Surg. 2016 Jun;30:132-5. doi:
10.1016/j.ijsu.2016.04.050. Epub 2016 May 4. PubMed PMID: 27154618.


80: Deng Y, Zhao L, Lu X. A multidrug cocktail approach attenuates ischemic-type 
biliary lesions in liver transplantation from non-heart-beating donors. Med
Hypotheses. 2016 Jun;91:47-52. doi: 10.1016/j.mehy.2016.04.013. Epub 2016 Apr 9. 
PubMed PMID: 27142143.


81: Gao Y, Ren H, Meng F, Li J, Cheung E, Li H, Zhao J, Liu H, Liu Z, Zhang M.
Pathological Roles of Interleukin-22 in the Development of Recurrent Hepatitis C 
after Liver Transplantation. PLoS One. 2016 Apr 28;11(4):e0154419. doi:
10.1371/journal.pone.0154419. eCollection 2016. PubMed PMID: 27123854; PubMed
Central PMCID: PMC4849629.


82: Calvo Pulido J, Manrique Municio M, Loinaz Segurola C, Justo Alonso I, Caso
Maestro O, García-Sesma A, Cambra Molero F, San-Juan Garrido R, Abradelo de Usera
M, Marcacuzco Quinto A, Moreno González E, Jiménez Romero C. Aortic Graft Mycotic
Pseudoaneurysm as a Severe Complication After Multivisceral Transplantation: A
Case Report. Transplant Proc. 2016 Mar;48(2):539-42. doi:
10.1016/j.transproceed.2015.10.083. PubMed PMID: 27109996.


83: Ganesh S, Rustgi VK. Current Pharmacologic Therapy for Nonalcoholic Fatty
Liver Disease. Clin Liver Dis. 2016 May;20(2):351-64. doi:
10.1016/j.cld.2015.10.009. Epub 2016 Feb 19. Review. PubMed PMID: 27063274.


84: Singh S, Venkatesh SK, Keaveny A, Adam S, Miller FH, Asbach P, Godfrey EM,
Silva AC, Wang Z, Murad MH, Asrani SK, Lomas DJ, Ehman RL. Diagnostic accuracy of
magnetic resonance elastography in liver transplant recipients: A pooled
analysis. Ann Hepatol. 2016 May-Jun;15(3):363-76. doi: 10.5604/16652681.1198808. 
Review. PubMed PMID: 27049490; PubMed Central PMCID: PMC5032623.


85: Gitto S, Villa E. Non-Alcoholic Fatty Liver Disease and Metabolic Syndrome
after Liver Transplant. Int J Mol Sci. 2016 Apr 2;17(4):490. doi:
10.3390/ijms17040490. Review. PubMed PMID: 27049380; PubMed Central PMCID:
PMC4848946.


86: Ceulemans LJ, Strypstein S, Neyrinck A, Verleden S, Ruttens D, Monbaliu D, De
Leyn P, Vanhaecke J, Meyns B, Nevens F, Verleden G, Van Raemdonck D, Pirenne J.
Combined liver-thoracic transplantation: single-center experience with
introduction of the 'Liver-first' principle. Transpl Int. 2016 Jun;29(6):715-26. 
doi: 10.1111/tri.12781. Epub 2016 Apr 28. PubMed PMID: 27037837.


87: Kwo PY. Direct acting antiviral therapy after liver transplantation. Curr
Opin Gastroenterol. 2016 May;32(3):152-8. doi: 10.1097/MOG.0000000000000266.
PubMed PMID: 27023161.


88: Degré D, Gustot T, Gerkens A, Boon N, Schreiber J, Lepida A, Sersté T,
Deltenre P, Devière J, Trépo E, Moreno C. Insulin resistance is associated with
esophageal varices in alcoholic liver disease patients. Eur J Gastroenterol
Hepatol. 2016 Jul;28(7):792-6. doi: 10.1097/MEG.0000000000000627. PubMed PMID:
26982337.


89: Wainwright P, Byrne CD. Bidirectional Relationships and Disconnects between
NAFLD and Features of the Metabolic Syndrome. Int J Mol Sci. 2016 Mar
11;17(3):367. doi: 10.3390/ijms17030367. Review. PubMed PMID: 26978356; PubMed
Central PMCID: PMC4813227.


90: Faisal N, Bilodeau M, Aljudaibi B, Hirsch G, Yoshida EM, Hussaini T, Ghali
MP, Congly SE, Ma MM, Leonard J, Cooper C, Peltekian K, Renner EL, Lilly LB.
Sofosbuvir-Based Antiviral Therapy Is Highly Effective In Recurrent Hepatitis C
in Liver Transplant Recipients: Canadian Multicenter "Real-Life" Experience.
Transplantation. 2016 May;100(5):1059-65. doi: 10.1097/TP.0000000000001126.
PubMed PMID: 26950722.


91: Nicolas CT, Wang Y, Nyberg SL. Cell therapy in chronic liver disease. Curr
Opin Gastroenterol. 2016 May;32(3):189-94. doi: 10.1097/MOG.0000000000000262.
Review. PubMed PMID: 26950359; PubMed Central PMCID: PMC5553907.


92: Corey KE, Rinella ME. Medical and Surgical Treatment Options for Nonalcoholic
Steatohepatitis. Dig Dis Sci. 2016 May;61(5):1387-97. doi:
10.1007/s10620-016-4083-8. Epub 2016 Mar 4. Review. PubMed PMID: 26942734; PubMed
Central PMCID: PMC4838504.


93: Hanquinet S, Courvoisier DS, Rougemont AL, Wildhaber BE, Merlini L, McLin VA,
Anooshiravani M. Acoustic radiation force impulse sonography in assessing
children with biliary atresia for liver transplantation. Pediatr Radiol. 2016
Jun;46(7):1011-6. doi: 10.1007/s00247-016-3565-3. Epub 2016 Mar 3. PubMed PMID:
26939975.


94: Pavlov CS, Casazza G, Semenistaia M, Nikolova D, Tsochatzis E, Liusina E,
Ivashkin VT, Gluud C. Ultrasonography for diagnosis of alcoholic cirrhosis in
people with alcoholic liver disease. Cochrane Database Syst Rev. 2016 Mar
2;3:CD011602. doi: 10.1002/14651858.CD011602.pub2. Review. PubMed PMID: 26934429.


95: Ibáñez-Samaniego L, Catalina MV, Rincón D, Lo Iacono O, Fernández A, Clemente
G, Bañares R, Vaquero J, Salcedo M. Liver Support With Albumin Dialysis Reduces
Hepatitis C Virus Viremia and Facilitates Antiviral Treatment of Severe Hepatitis
C Virus Recurrence After Liver Transplantation. Ther Apher Dial. 2016
Apr;20(2):189-96. doi: 10.1111/1744-9987.12381. Epub 2016 Mar 1. PubMed PMID:
26929255.


96: Kim PT, Demetris AJ, O'Leary JG. Prevention and treatment of liver allograft 
antibody-mediated rejection and the role of the 'two-hit hypothesis'. Curr Opin
Organ Transplant. 2016 Apr;21(2):209-18. doi: 10.1097/MOT.0000000000000275.
Review. PubMed PMID: 26918881.


97: Del Bello A, Congy-Jolivet N, Danjoux M, Muscari F, Kamar N. Donor-specific
antibodies and liver transplantation. Hum Immunol. 2016 Nov;77(11):1063-1070.
doi: 10.1016/j.humimm.2016.02.006. Epub 2016 Feb 23. Review. PubMed PMID:
26916836.


98: Abdou RM, Zhu L, Baker RD, Baker SS. Gut Microbiota of Nonalcoholic Fatty
Liver Disease. Dig Dis Sci. 2016 May;61(5):1268-81. doi:
10.1007/s10620-016-4045-1. Epub 2016 Feb 22. Review. PubMed PMID: 26898658.


99: Rajaram P, Little B, Norvell JP, McLemore M, Veeraraghavan S. A 49-Year-Old
Man With Cirrhosis and Pulmonary Fibrosis. Chest. 2016 Feb;149(2):e57-60. doi:
10.1016/j.chest.2015.06.010. PubMed PMID: 26867856.


100: Mueller JL, King LY, Johnson KB, Gao T, Nephew LD, Kothari D, Simpson MA,
Zheng H, Wei L, Corey KE, Misdraji J, Lee JH, Lin MV, Gogela NA, Fuchs BC, Tanabe
KK, Gordon FD, Curry MP, Chung RT. Impact of EGF, IL28B, and PNPLA3 polymorphisms
on the outcome of allograft hepatitis C: a multicenter study. Clin Transplant.
2016 Apr;30(4):452-60. doi: 10.1111/ctr.12710. Epub 2016 Mar 1. PubMed PMID:
26854475; PubMed Central PMCID: PMC4868041.


101: Bignulin S, Falleti E, Cmet S, Cappello D, Cussigh A, Lenisa I, Dissegna D, 
Pugliese F, Vivarelli C, Fabris C, Fabris C, Toniutto P.  Usefulness of acoustic 
radiation force impulse and fibrotest in liver fibrosis assessment after liver
transplant. Ann Hepatol. 2016 Mar-Apr;15(2):200-6. doi: 10.5604/16652681.1193710.
PubMed PMID: 26845597.


102: Pillai AA, Wedd J, Norvell JP, Parekh S, Cheng N, Young N, Spivey JR, Ford
R. Simeprevir and Sofosbuvir (SMV-SOF) for 12 Weeks for the Treatment of Chronic 
Hepatitis C Genotype 1 Infection: A Real World (Transplant) Hepatology Practice
Experience. Am J Gastroenterol. 2016 Feb;111(2):250-60. doi:
10.1038/ajg.2015.422. Epub 2016 Feb 2. PubMed PMID: 26832650.


103: Dhingra S, Ward SC, Thung SN. Liver pathology of hepatitis C, beyond grading
and staging of the disease. World J Gastroenterol. 2016 Jan 28;22(4):1357-66.
doi: 10.3748/wjg.v22.i4.1357. Review. PubMed PMID: 26819505; PubMed Central
PMCID: PMC4721971.


104: Perry MT, Savjani N, Bluth EI, Dornelles A, Therapondos G. Point Shear Wave 
Elastography in Assessment of Hepatic Fibrosis: Diagnostic Accuracy in Subjects
With Native and Transplanted Livers Referred for Percutaneous Biopsy. Ultrasound 
Q. 2016 Sep;32(3):201-7. doi: 10.1097/RUQ.0000000000000219. PubMed PMID:
26808171.


105: D'Souza RS, Neves Souza L, Isted A, Fitzpatrick E, Vimalesvaran S, Cotoi C, 
Amin S, Heaton N, Quaglia A, Dhawan A. AST-to-platelet ratio index in
non-invasive assessment of long-term graft fibrosis following pediatric liver
transplantation. Pediatr Transplant. 2016 Mar;20(2):222-6. doi:
10.1111/petr.12661. Epub 2016 Jan 25. PubMed PMID: 26806646.


106: Musso G, Cassader M, Gambino R. Non-alcoholic steatohepatitis: emerging
molecular targets and therapeutic strategies. Nat Rev Drug Discov. 2016
Apr;15(4):249-74. doi: 10.1038/nrd.2015.3. Epub 2016 Jan 22. Review. PubMed PMID:
26794269.


107: Cazzo E, Jimenez LS, Gallo Fde F, Pareja JC, Chaim EA. Influence of type 2
diabetes mellitus on liver histology among morbidly obese individuals. A
cross-sectional study. Sao Paulo Med J. 2016 Jan-Feb;134(1):79-83. doi:
10.1590/1516-3180.2015.01652409. Epub 2016 Jan 19. PubMed PMID: 26786607.


108: Heymann F, Tacke F. Immunology in the liver--from homeostasis to disease.
Nat Rev Gastroenterol Hepatol. 2016 Feb;13(2):88-110. doi:
10.1038/nrgastro.2015.200. Epub 2016 Jan 13. Review. PubMed PMID: 26758786.


109: Qian XJ, Zhu YZ, Zhao P, Qi ZT. Entry inhibitors: New advances in HCV
treatment. Emerg Microbes Infect. 2016 Jan 6;5:e3. doi: 10.1038/emi.2016.3.
Review. PubMed PMID: 26733381; PubMed Central PMCID: PMC4735057.


110: Miyaaki H, Ichikawa T, Taura N, Miuma S, Honda T, Shibata H, Soyama A,
Hidaka M, Takatsuki M, Eguchi S, Nakao K. Impact of Donor and Recipient Single
Nucleotide Polymorphisms in Living Liver Donor Transplantation for Hepatitis C.
Transplant Proc. 2015 Dec;47(10):2916-9. doi: 10.1016/j.transproceed.2015.10.044.
PubMed PMID: 26707313.


111: Gheorghe L, Csiki IE, Iacob S, Gheorghe C, Trifan A, Grigorescu M, Motoc A, 
Suceveanu A, Curescu M, Caruntu F, Sporea I, Brisc C, Rogoveanu I, Cerban R,
Tugui L, Alexandrescu A. Hepatitis Delta Virus Infection in Romania: Prevalence
and Risk Factors. J Gastrointestin Liver Dis. 2015 Dec;24(4):413-21. doi:
10.15403/jgld.2014.1121.244.dtv. PubMed PMID: 26697566.


112: Matsumoto T, Takami T, Sakaida I. Cell transplantation as a non-invasive
strategy for treating liver fibrosis. Expert Rev Gastroenterol Hepatol.
2016;10(5):639-48. doi: 10.1586/17474124.2016.1134313. Epub 2016 Jan 11. Review. 
PubMed PMID: 26691057.


113: Kahali B, Halligan B, Speliotes EK. Insights from Genome-Wide Association
Analyses of Nonalcoholic Fatty Liver Disease. Semin Liver Dis. 2015
Nov;35(4):375-91. doi: 10.1055/s-0035-1567870. Epub 2015 Dec 16. Review. PubMed
PMID: 26676813; PubMed Central PMCID: PMC4941959.


114: Bhat M, Skill N, Marcus V, Deschenes M, Tan X, Bouteaud J, Negi S, Awan Z,
Aikin R, Kwan J, Amre R, Tabaries S, Hassanain M, Seidah NG, Maluccio M, Siegel
P, Metrakos P. Decreased PCSK9 expression in human hepatocellular carcinoma. BMC 
Gastroenterol. 2015 Dec 16;15:176. doi: 10.1186/s12876-015-0371-6. PubMed PMID:
26674961; PubMed Central PMCID: PMC4682218.


115: Derbala M, Elbadri ME, Amer AM, AlKaabi S, Sultan KH, Kamel YM, Elsayed EH, 
Avades TY, Chandra P, Shebl FM. Aspartate transaminase to platelet ratio index in
hepatitis C virus and Schistosomiasis coinfection. World J Gastroenterol. 2015
Dec 14;21(46):13132-9. doi: 10.3748/wjg.v21.i46.13132. PubMed PMID: 26674154;
PubMed Central PMCID: PMC4674732.


116: Mohamadnejad M, Vosough M, Moossavi S, Nikfam S, Mardpour S, Akhlaghpoor S, 
Ashrafi M, Azimian V, Jarughi N, Hosseini SE, Moeininia F, Bagheri M, Sharafkhah 
M, Aghdami N, Malekzadeh R, Baharvand H. Intraportal Infusion of Bone Marrow
Mononuclear or CD133+ Cells in Patients With Decompensated Cirrhosis: A
Double-Blind Randomized Controlled Trial. Stem Cells Transl Med. 2016
Jan;5(1):87-94. doi: 10.5966/sctm.2015-0004. Epub 2015 Dec 10. PubMed PMID:
26659833; PubMed Central PMCID: PMC4704869.


117: Welker MW, Luhne S, Lange CM, Vermehren J, Farnik H, Herrmann E, Welzel T,
Zeuzem S, Sarrazin C. Lactic acidosis in patients with hepatitis C virus
cirrhosis and combined ribavirin/sofosbuvir treatment. J Hepatol. 2016
Apr;64(4):790-9. doi: 10.1016/j.jhep.2015.11.034. Epub 2015 Nov 30. PubMed PMID: 
26658684.


118: Kozielewicz D, Pawłowska M. Acute liver failure and liver transplantation in
a patient with multiple sclerosis treated with interferon beta. Neurol Neurochir 
Pol. 2015;49(6):451-5. doi: 10.1016/j.pjnns.2015.08.006. Epub 2015 Sep 9. PubMed 
PMID: 26652882.


119: Bonato G, Cristoferi L, Strazzabosco M, Fabris L. Malignancies in Primary
Sclerosing Cholangitis--A Continuing Threat. Dig Dis. 2015;33 Suppl 2:140-8. doi:
10.1159/000440826. Epub 2015 Dec 7. PubMed PMID: 26641079; PubMed Central PMCID: 
PMC4939833.


120: Özçay F, Barış Z, Moray G, Haberal N, Torgay A, Haberal M. Report of 3
Patients With Urea Cycle Defects Treated With Related Living-Donor Liver
Transplant. Exp Clin Transplant. 2015 Nov;13 Suppl 3:126-30. PubMed PMID:
26640932.


121: Ersoy Z, Araz C, Kırnap M, Zeyneloğlu P, Torgay A, Arslan G. Anesthesia
Management of a Deceased Cadaveric-Donor Combined Liver and Kidney Transplant for
Primary Hyperoxaluria Type 1: Report of a Case. Exp Clin Transplant. 2015 Nov;13 
Suppl 3:97-100. PubMed PMID: 26640925.


122: Shaimardanova C, Fedotovskikh G, Savchuk A, Doszhan A, Smagulova A, Gaipov
A. Pathologic Criteria to Estimate the State of the Liver in Potential Donors.
Exp Clin Transplant. 2015 Nov;13 Suppl 3:33-5. PubMed PMID: 26640907.


123: Chung-Davidson YW, Yeh CY, Bussy U, Li K, Davidson PJ, Nanlohy KG, Brown CT,
Whyard S, Li W. Hsp90 and hepatobiliary transformation during sea lamprey
metamorphosis. BMC Dev Biol. 2015 Dec 1;15:47. doi: 10.1186/s12861-015-0097-2.
PubMed PMID: 26627605; PubMed Central PMCID: PMC4667476.


124: Lagging M, Wejstål R, Norkrans G, Karlström O, Aleman S, Weiland O, Castedal
M, Josephson F; Swedish Consensus Group. Treatment of hepatitis C virus infection
for adults and children: Updated Swedish consensus recommendations. Infect Dis
(Lond). 2016 Apr;48(4):251-261. doi: 10.3109/23744235.2015.1113438. Epub 2015 Dec
1. Review. PubMed PMID: 26624849; PubMed Central PMCID: PMC4732459.


125: Zhang X, Feng M, Liu X, Bai L, Kong M, Chen Y, Zheng S, Liu S, Wan YJ, Duan 
Z, Han YP. Persistence of cirrhosis is maintained by intrahepatic regulatory T
cells that inhibit fibrosis resolution by regulating the balance of tissue
inhibitors of metalloproteinases and matrix metalloproteinases. Transl Res. 2016 
Mar;169:67-79.e1-2. doi: 10.1016/j.trsl.2015.10.008. Epub 2015 Nov 6. PubMed
PMID: 26613891.


126: Crespo G, Castro-Narro G, García-Juárez I, Benítez C, Ruiz P, Sastre L,
Colmenero J, Miquel R, Sánchez-Fueyo A, Forns X, Navasa M. Usefulness of liver
stiffness measurement during acute cellular rejection in liver transplantation.
Liver Transpl. 2016 Mar;22(3):298-304. doi: 10.1002/lt.24376. Epub 2016 Feb 15.
PubMed PMID: 26609794.


127: Sastre J, Díaz-Beveridge R, García-Foncillas J, Guardeño R, López C, Pazo R,
Rodriguez-Salas N, Salgado M, Salud A, Feliu J. Clinical guideline SEOM:
hepatocellular carcinoma. Clin Transl Oncol. 2015 Dec;17(12):988-95. doi:
10.1007/s12094-015-1451-3. Epub 2015 Nov 25. PubMed PMID: 26607931; PubMed
Central PMCID: PMC4689753.


128: Taubert R, Danger R, Londoño MC, Christakoudi S, Martinez-Picola M, Rimola
A, Manns MP, Sánchez-Fueyo A, Jaeckel E. Hepatic Infiltrates in Operational
Tolerant Patients After Liver Transplantation Show Enrichment of Regulatory T
Cells Before Proinflammatory Genes Are Downregulated. Am J Transplant. 2016
Apr;16(4):1285-93. doi: 10.1111/ajt.13617. Epub 2016 Feb 18. PubMed PMID:
26603835.


129: Black SM, Woodley FW, Tumin D, Mumtaz K, Whitson BA, Tobias JD, Hayes D Jr. 
Cystic Fibrosis Associated with Worse Survival After Liver Transplantation. Dig
Dis Sci. 2016 Apr;61(4):1178-85. doi: 10.1007/s10620-015-3968-2. Epub 2015 Nov
24. PubMed PMID: 26602912.


130: Lingala S, Ghany MG. Natural History of Hepatitis C. Gastroenterol Clin
North Am. 2015 Dec;44(4):717-34. doi: 10.1016/j.gtc.2015.07.003. Epub 2015 Aug
25. Review. PubMed PMID: 26600216.


131: Greenway SC, Crossland DS, Hudson M, Martin SR, Myers RP, Prieur T, Hasan A,
Kirk R. Fontan-associated liver disease: Implications for heart transplantation. 
J Heart Lung Transplant. 2016 Jan;35(1):26-33. doi: 10.1016/j.healun.2015.10.015.
Epub 2015 Oct 19. Review. PubMed PMID: 26586487.


132: Liang R, Liu A, Perumpail RB, Wong RJ, Ahmed A. Advances in alcoholic liver 
disease: An update on alcoholic hepatitis. World J Gastroenterol. 2015 Nov
14;21(42):11893-903. doi: 10.3748/wjg.v21.i42.11893. Review. PubMed PMID:
26576078; PubMed Central PMCID: PMC4641111.


133: Mohamad B, Shah V, Onyshchenko M, Elshamy M, Aucejo F, Lopez R, Hanouneh IA,
Alhaddad R, Alkhouri N. Characterization of hepatocellular carcinoma (HCC) in
non-alcoholic fatty liver disease (NAFLD) patients without cirrhosis. Hepatol
Int. 2016 Jul;10(4):632-9. doi: 10.1007/s12072-015-9679-0. Epub 2015 Nov 11.
PubMed PMID: 26558795.


134: Yu L, Morishima C, Ioannou GN. Sex difference in liver-related mortality and
transplantation associated with dietary cholesterol in chronic hepatitis C virus 
infection. Br J Nutr. 2016 Jan 28;115(2):193-201. doi: 10.1017/S0007114515004158.
Epub 2015 Nov 6. PubMed PMID: 26541123.


135: Kim H, Lee KW, Yi NJ, Lee HW, Choi Y, Suh SW, Jeong J, Suh KS.
Response-Guided Therapy for Hepatitis C Virus Recurrence Based on Early Protocol 
Biopsy after Liver Transplantation. J Korean Med Sci. 2015 Nov;30(11):1577-83.
doi: 10.3346/jkms.2015.30.11.1577. Epub 2015 Oct 16. PubMed PMID: 26539000;
PubMed Central PMCID: PMC4630472.


136: Maurette R, Garcia Ejarque M, Silberman E, Bregante M, Bogetti D, Pirchi D. 
Laparoscopy After Liver Transplant: Result of an Initial Series. Transplant Proc.
2015 Oct;47(8):2499-503. doi: 10.1016/j.transproceed.2015.08.014. PubMed PMID:
26518959.


137: O'Leary JG, Cai J, Freeman R, Banuelos N, Hart B, Johnson M, Jennings LW,
Kaneku H, Terasaki PI, Klintmalm GB, Demetris AJ. Proposed Diagnostic Criteria
for Chronic Antibody-Mediated Rejection in Liver Allografts. Am J Transplant.
2016 Feb;16(2):603-14. doi: 10.1111/ajt.13476. Epub 2015 Oct 15. PubMed PMID:
26469278.


138: Nobili V, Alisi A, Musso G, Scorletti E, Calder PC, Byrne CD. Omega-3 fatty 
acids: Mechanisms of benefit and therapeutic effects in pediatric and adult
NAFLD. Crit Rev Clin Lab Sci. 2016;53(2):106-20. doi:
10.3109/10408363.2015.1092106. Epub 2015 Oct 14. Review. PubMed PMID: 26463349.


139: Longo-Santos LR, Teodoro WR, de Mello ES, Velosa AP, Parra ER, Capelozzi VL,
Tannuri U. Early type I collagen deposition is associated with prognosis in
biliary atresia. J Pediatr Surg. 2016 Mar;51(3):379-85. doi:
10.1016/j.jpedsurg.2015.08.061. Epub 2015 Sep 15. PubMed PMID: 26452701.


140: Miloh T. Probiotics in Pediatric Liver Disease. J Clin Gastroenterol. 2015
Nov-Dec;49 Suppl 1:S33-6. doi: 10.1097/MCG.0000000000000365. Review. PubMed PMID:
26447962.


141: De Vries B, Weersma RK. Endoscopic assessment of primary sclerosing
cholangitis. Minerva Gastroenterol Dietol. 2016 Mar;62(1):49-62. Epub 2015 Oct 7.
Review. PubMed PMID: 26446685.


142: Aguilar-Olivos NE, Almeda-Valdes P, Aguilar-Salinas CA, Uribe M,
Méndez-Sánchez N. The role of bariatric surgery in the management of nonalcoholic
fatty liver disease and metabolic syndrome. Metabolism. 2016 Aug;65(8):1196-207. 
doi: 10.1016/j.metabol.2015.09.004. Epub 2015 Sep 11. Review. PubMed PMID:
26435078.


143: Vlaisavljević Ž, Popović D, Balović A. Gender, Age, Etiology, and
Complications in Liver Transplant Candidates. Gastroenterol Nurs. 2015
Sep-Oct;38(5):379-83. doi: 10.1097/SGA.0000000000000132. PubMed PMID: 26422272.


144: Janczewska E, Flisiak R, Zarebska-Michaluk D, Kozielewicz D, Berak H,
Dobracka B, Librant-Suska M, Lojewski W, Jurczyk K, Musialik J, Postawa-Klosińska
B, Wroblewski J, Augustyniak K, Dudziak M, Olszok I, Ruszala A, Pisula A,
Lapinski T, Kryczka W, Horban A, Dobracki W. Effect of Peginterferon or Ribavirin
Dosing on Efficacy of Therapy With Telaprevir in Treatment-Experienced Patients
With Chronic Hepatitis C and Advanced Liver Fibrosis: A Multicenter Cohort Study.
Medicine (Baltimore). 2015 Sep;94(38):e1411. doi: 10.1097/MD.0000000000001411.
PubMed PMID: 26402801; PubMed Central PMCID: PMC4635741.


145: Seifert LL, Vorona E, Bester C, Stahl M, Hüsing A, Beckebaum S, Kabar I,
Heinzow H, Schmidt HH. Interferon-Free Sofosbuvir-Based Anti-HCV Therapy After
Liver Transplantation. Ann Transplant. 2015 Sep 22;20:561-8. doi:
10.12659/AOT.893640. PubMed PMID: 26391423.


146: Lim EJ, Chin R, Nachbur U, Silke J, Jia Z, Angus PW, Torresi J. Effect of
Immunosuppressive Agents on Hepatocyte Apoptosis Post-Liver Transplantation. PLoS
One. 2015 Sep 21;10(9):e0138522. doi: 10.1371/journal.pone.0138522. eCollection
2015. PubMed PMID: 26390404; PubMed Central PMCID: PMC4577231.


147: Dhanasekaran R, Sanchez W, Charlton M. Response to Fibrosis progression in
patients treated for hepatitis C recurrence. Liver Int. 2015 Dec;35(12):2625.
doi: 10.1111/liv.12969. PubMed PMID: 26386267.


148: Tana MM, Shums Z, Milo J, Norman GL, Leung PS, Gershwin ME, Noureddin M,
Kleiner DE, Zhao X, Heller T, Hoofnagle JH. The Significance of Autoantibody
Changes Over Time in Primary Biliary Cirrhosis. Am J Clin Pathol. 2015
Oct;144(4):601-6. doi: 10.1309/AJCPQV4A7QAEEFEV. PubMed PMID: 26386081; PubMed
Central PMCID: PMC5092169.


149: Lai Q, Lerut J. Proposal for an algorithm for liver transplantation in
Caroli's disease and syndrome: putting an uncommon effort into a common task.
Clin Transplant. 2016 Jan;30(1):3-9. doi: 10.1111/ctr.12640. Epub 2015 Oct 19.
Review. PubMed PMID: 26385435.


150: Satapathy SK, Sanyal AJ. Epidemiology and Natural History of Nonalcoholic
Fatty Liver Disease. Semin Liver Dis. 2015 Aug;35(3):221-35. doi:
10.1055/s-0035-1562943. Epub 2015 Sep 17. Review. PubMed PMID: 26378640.


151: Lin NC, Wang HK, Yeh YC, Liu CP, Loong CC, Tsai HL, Chen CY, Chin T, Liu C. 
Minimization or withdrawal of immunosuppressants in pediatric liver transplant
recipients. J Pediatr Surg. 2015 Dec;50(12):2128-33. doi:
10.1016/j.jpedsurg.2015.08.043. Epub 2015 Aug 28. PubMed PMID: 26377868.


152: Hagan M, Asrani SK, Talwalkar J. Non-invasive assessment of liver fibrosis
and prognosis. Expert Rev Gastroenterol Hepatol. 2015;9(10):1251-60. doi:
10.1586/17474124.2015.1075391. Review. PubMed PMID: 26377444.


153: Coilly A, Samuel D. Pros and Cons: Usage of organs from donors infected with
hepatitis C virus - Revision in the direct-acting antiviral era. J Hepatol. 2016 
Jan;64(1):226-31. doi: 10.1016/j.jhep.2015.09.002. Epub 2015 Sep 12. PubMed PMID:
26375245.


154: Caston JJ, Castells L, Varo E, Gomez MA, de la Mata M, Campos-Varela I,
Lumbreras C, Gonzalez-Dieguez L, Fabregat J, Herrero I, Salcedo M,
Sanchez-Antolín G, Torre-Cisneros J. Impact of Cytomegalovirus Infection on
Severe Hepatitis C Recurrence in Patients Undergoing Liver Transplantation.
Transplantation. 2016 Mar;100(3):593-9. doi: 10.1097/TP.0000000000000912. PubMed 
PMID: 26371595.


155: Pahari H, Li WF, Lin TS, Wang CC, Yong CC, Lin TL, Lin CC, Liu YW, Lin YH,
Concejero AM, Jawan B, Chen CL. Extensive Adhesions in Living Donor Liver
Transplantation: A Retrospective Analysis. World J Surg. 2016 Feb;40(2):427-32.
doi: 10.1007/s00268-015-3219-x. PubMed PMID: 26370215.


156: Carey EJ, Ali AH, Lindor KD. Primary biliary cirrhosis. Lancet. 2015 Oct
17;386(10003):1565-75. doi: 10.1016/S0140-6736(15)00154-3. Epub 2015 Sep 11.
Review. Erratum in: Lancet. 2015 Oct 17;386(10003):1536. PubMed PMID: 26364546.


157: Yamaza T, Alatas FS, Yuniartha R, Yamaza H, Fujiyoshi JK, Yanagi Y,
Yoshimaru K, Hayashida M, Matsuura T, Aijima R, Ihara K, Ohga S, Shi S, Nonaka K,
Taguchi T. In vivo hepatogenic capacity and therapeutic potential of stem cells
from human exfoliated deciduous teeth in liver fibrosis in mice. Stem Cell Res
Ther. 2015 Sep 10;6:171. doi: 10.1186/s13287-015-0154-6. PubMed PMID: 26358689;
PubMed Central PMCID: PMC4566368.


158: Eom YW, Shim KY, Baik SK. Mesenchymal stem cell therapy for liver fibrosis. 
Korean J Intern Med. 2015 Sep;30(5):580-9. doi: 10.3904/kjim.2015.30.5.580. Epub 
2015 Aug 27. Review. PubMed PMID: 26354051; PubMed Central PMCID: PMC4578027.


159: Jieanu CF, Ungureanu BS, Săndulescu DL, Gheonea IA, Tudorașcu DR, Ciurea ME,
Purcărea VL. Quantification of liver fibrosis in chronic hepatitis B virus
infection. J Med Life. 2015 Jul-Sep;8(3):285-90. Review. PubMed PMID: 26351528;
PubMed Central PMCID: PMC4556907.


160: Agrawal S, Duseja A. Nonalcoholic Fatty Liver Disease--The Clinician's
Perspective. Trop Gastroenterol. 2014 Oct-Dec;35(4):212-21. Review. PubMed PMID: 
26349165.


161: Neuman MG, Malnick S, Maor Y, Nanau RM, Melzer E, Ferenci P, Seitz HK,
Mueller S, Mell H, Samuel D, Cohen LB, Kharbanda KK, Osna NA, Ganesan M, Thompson
KJ, McKillop IH, Bautista A, Bataller R, French SW. Alcoholic liver disease:
Clinical and translational research. Exp Mol Pathol. 2015 Dec;99(3):596-610. doi:
10.1016/j.yexmp.2015.09.001. Epub 2015 Sep 3. Review. PubMed PMID: 26342547.


162: Ranganathan S, Celik N, Mazariegos G, Sindhi R. Liver allograft fibrosis and
minimization of immunosuppression. Pediatr Transplant. 2015 Nov;19(7):667-8. doi:
10.1111/petr.12590. Epub 2015 Sep 3. PubMed PMID: 26333572.


163: Abreu de Carvalho LF, Scuderi V, Maes H, Cupo P, Geerts B, Van Bockstal M,
Gremonprez F, Willaert W, Pattyn P, Troisi R, Ceelen W. Simultaneous
Parenchyma-Preserving Liver Resection, Cytoreductive Surgery and Intraperitoneal 
Chemotherapy for Stage IV Colorectal Cancer. Acta Chir Belg. 2015
Jul-Aug;115(4):261-7. PubMed PMID: 26324026.


164: Brustia R, Scatton O, Soubrane O. Variation on a Theme: Alternative to
Plastic Bag in ALPPS Procedures: Feasibility and Clinical Safety of COVA+™
Membrane in ALPPS Procedures. World J Surg. 2015 Dec;39(12):3023-7. doi:
10.1007/s00268-015-3209-z. PubMed PMID: 26319257.


165: Do A, Mittal Y, Liapakis A, Cohen E, Chau H, Bertuccio C, Sapir D, Wright J,
Eggers C, Drozd K, Ciarleglio M, Deng Y, Lim JK. Drug Authorization for
Sofosbuvir/Ledipasvir (Harvoni) for Chronic HCV Infection in a Real-World Cohort:
A New Barrier in the HCV Care Cascade. PLoS One. 2015 Aug 27;10(8):e0135645. doi:
10.1371/journal.pone.0135645. eCollection 2015. PubMed PMID: 26312999; PubMed
Central PMCID: PMC4552165.


166: Moslim MA, Gunasekaran G, Vogt D, Cruise M, Morris-Stiff G. Surgical
Management of Caroli's Disease: Single Center Experience and Review of the
Literature. J Gastrointest Surg. 2015 Nov;19(11):2019-27. doi:
10.1007/s11605-015-2918-9. Epub 2015 Aug 25. Review. PubMed PMID: 26302876.


167: Amer AO, Probert PM, Dunn M, Knight M, Vallance AE, Flecknell PA, Oakley F, 
Cameron I, White SA, Blain PG, Wright MC. Sustained Isoprostane E2 Elevation,
Inflammation and Fibrosis after Acute Ischaemia-Reperfusion Injury Are Reduced by
Pregnane X Receptor Activation. PLoS One. 2015 Aug 24;10(8):e0136173. doi:
10.1371/journal.pone.0136173. eCollection 2015. PubMed PMID: 26302150; PubMed
Central PMCID: PMC4547732.


168: Perumpail RB, Ahmed A, Higgins JP, So SK, Cochran JL, Drobeniuc J,
Mixson-Hayden TR, Teo CG. Fatal Accelerated Cirrhosis after Imported HEV Genotype
4 Infection. Emerg Infect Dis. 2015 Sep;21(9):1679-81. doi:
10.3201/eid2109.150300. PubMed PMID: 26291424; PubMed Central PMCID: PMC4550159.


169: Testino G, Leone S, Borro P. Fibrosis progression in patients treated for
hepatitis C recurrence. Liver Int. 2015 Dec;35(12):2624-5. doi:
10.1111/liv.12942. Epub 2015 Sep 21. PubMed PMID: 26285045.


170: Jiang E, Shangguan AJ, Chen S, Tang L, Zhao S, Yu Z. The progress and
prospects of routine prophylactic antiviral treatment in hepatitis B-related
hepatocellular carcinoma. Cancer Lett. 2016 Sep 1;379(2):262-7. doi:
10.1016/j.canlet.2015.07.016. Epub 2015 Aug 10. Review. PubMed PMID: 26272181.


171: Lin HC, Melin-Aldana H, Mohammad S, Ekong UD, Alonso EM. Extended follow-up 
of pediatric liver transplantation patients receiving once daily calcineurin
inhibitor. Pediatr Transplant. 2015 Nov;19(7):709-15. doi: 10.1111/petr.12557.
Epub 2015 Aug 10. PubMed PMID: 26256288.


172: Zimmerman MA, Schiller J, Kim J, Martin A, Selim M, Nydam TL, Cronin D 2nd, 
Hong JC. Pathologic sequelae of allosensitization in liver transplantation. J
Surg Res. 2016 Jan;200(1):195-9. doi: 10.1016/j.jss.2015.06.047. Epub 2015 Jun
26. Review. PubMed PMID: 26253457.


173: Burton BK, Deegan PB, Enns GM, Guardamagna O, Horslen S, Hovingh GK,
Lobritto SJ, Malinova V, McLin VA, Raiman J, Di Rocco M, Santra S, Sharma R,
Sykut-Cegielska J, Whitley CB, Eckert S, Valayannopoulos V, Quinn AG. Clinical
Features of Lysosomal Acid Lipase Deficiency. J Pediatr Gastroenterol Nutr. 2015 
Dec;61(6):619-25. doi: 10.1097/MPG.0000000000000935. PubMed PMID: 26252914;
PubMed Central PMCID: PMC4645959.


174: Perumpail RB, Wong RJ, Ahmed A, Harrison SA. Hepatocellular Carcinoma in the
Setting of Non-cirrhotic Nonalcoholic Fatty Liver Disease and the Metabolic
Syndrome: US Experience. Dig Dis Sci. 2015 Oct;60(10):3142-8. doi:
10.1007/s10620-015-3821-7. Epub 2015 Aug 7. PubMed PMID: 26250831.


175: Goyal SK, Dixit VK, Shukla SK, Ghosh J, Behera M, Tripathi M, Gupta N,
Ranjan A, Jain AK. Prolonged use of tenofovir and entecavir in hepatitis B
virus-related cirrhosis. Indian J Gastroenterol. 2015 Jul;34(4):286-91. doi:
10.1007/s12664-015-0576-1. Epub 2015 Aug 6. PubMed PMID: 26243587.


176: Woods CP, Hazlehurst JM, Tomlinson JW. Glucocorticoids and non-alcoholic
fatty liver disease. J Steroid Biochem Mol Biol. 2015 Nov;154:94-103. doi:
10.1016/j.jsbmb.2015.07.020. Epub 2015 Aug 1. Review. PubMed PMID: 26241028.


177: Iomitapide (Lojuxta). Use only in homozygous familial hypercholesterolaemia,
with caution. Prescrire Int. 2015 Jul;24(162):176-8. PubMed PMID: 26240881.


178: Helmers RA, Byrne TJ, Wesselius LJ, Leslie KO. Serious Pulmonary Toxicity
Secondary to Novel Hepatitis C Antiviral Therapy in a Liver Transplant Recipient.
Mayo Clin Proc. 2015 Sep;90(9):1294-7. doi: 10.1016/j.mayocp.2015.06.015. Epub
2015 Jul 29. PubMed PMID: 26231293.


179: Ahmed A, Wong RJ, Harrison SA. Nonalcoholic Fatty Liver Disease Review:
Diagnosis, Treatment, and Outcomes. Clin Gastroenterol Hepatol. 2015
Nov;13(12):2062-70. doi: 10.1016/j.cgh.2015.07.029. Epub 2015 Jul 27. Review.
PubMed PMID: 26226097.


180: Osório FM, Vidigal PV, Ferrari TC, Lima AS, Lauar GM, Couto CA. Histologic
Grade and Mitotic Index as Predictors of Microvascular Invasion in Hepatocellular
Carcinoma. Exp Clin Transplant. 2015 Oct;13(5):421-5. doi: 10.6002/ect.2015.0045.
Epub 2015 Jul 29. PubMed PMID: 26221994.


181: Simon TG, Butt AA. Lipid dysregulation in hepatitis C virus, and impact of
statin therapy upon clinical outcomes. World J Gastroenterol. 2015 Jul
21;21(27):8293-303. doi: 10.3748/wjg.v21.i27.8293. Review. PubMed PMID: 26217081;
PubMed Central PMCID: PMC4507099.


182: Barjon C, Dahlqvist G, Calmus Y, Conti F. Role of regulatory T-cells during 
hepatitis C infection: From the acute phase to post-transplantation recurrence.
Dig Liver Dis. 2015 Nov;47(11):913-7. doi: 10.1016/j.dld.2015.06.014. Epub 2015
Jul 6. Review. PubMed PMID: 26216068.


183: Tabibian JH, Lindor KD. Primary biliary cirrhosis: safety and benefits of
established and emerging therapies. Expert Opin Drug Saf. 2015;14(9):1435-44.
doi: 10.1517/14740338.2015.1073260. Epub 2015 Jul 28. Review. PubMed PMID:
26212223.


184: Sun M, Kisseleva T. Reversibility of liver fibrosis. Clin Res Hepatol
Gastroenterol. 2015 Sep;39 Suppl 1:S60-3. doi: 10.1016/j.clinre.2015.06.015. Epub
2015 Jul 20. Review. PubMed PMID: 26206574; PubMed Central PMCID: PMC4636085.


185: Koyama Y, Brenner DA. New therapies for hepatic fibrosis. Clin Res Hepatol
Gastroenterol. 2015 Sep;39 Suppl 1:S75-9. doi: 10.1016/j.clinre.2015.06.011. Epub
2015 Jul 20. Review. PubMed PMID: 26206573; PubMed Central PMCID: PMC4734896.


186: Burra P, De Martin E, Zanetto A, Senzolo M, Russo FP, Zanus G, Fagiuoli S.
Hepatitis C virus and liver transplantation: where do we stand? Transpl Int. 2016
Feb;29(2):135-52. doi: 10.1111/tri.12642. Epub 2015 Aug 11. Review. PubMed PMID: 
26199060.


187: Marcos R, Correia-Gomes C, Miranda H, Carneiro F. Liver gender
dimorphism--insights from quantitative morphology. Histol Histopathol. 2015
Dec;30(12):1431-7. doi: 10.14670/HH-11-648. Epub 2015 Jul 21. Review. PubMed
PMID: 26196413.


188: Fung J, Lo R, Chan SC, Chok K, Wong T, Sharr W, Cheung TT, Chan AC, Dai WC, 
Sin SL, Ng I, Lai CL, Yuen MF, Lo CM. Outcomes including liver histology after
liver transplantation for chronic hepatitis B using oral antiviral therapy alone.
Liver Transpl. 2015 Dec;21(12):1504-10. doi: 10.1002/lt.24218. PubMed PMID:
26194746.


189: Bhat M, Ghali P, Rollet-Kurhajec KC, Bhat A, Wong P, Deschenes M, Sebastiani
G. Serum fibrosis biomarkers predict death and graft loss in liver
transplantation recipients. Liver Transpl. 2015 Nov;21(11):1383-94. doi:
10.1002/lt.24217. Epub 2015 Oct 17. PubMed PMID: 26194602.


190: Marroni CA. Management of alcohol recurrence before and after liver
transplantation. Clin Res Hepatol Gastroenterol. 2015 Sep;39 Suppl 1:S109-14.
doi: 10.1016/j.clinre.2015.06.005. Epub 2015 Jul 17. Review. PubMed PMID:
26193869.


191: Rókusz A, Nagy E, Gerlei Z, Veres D, Dezső K, Paku S, Szücs A,
Hajósi-Kalcakosz S, Pávai Z, Görög D, Kóbori L, Fehérvári I, Nemes B, Nagy P.
Quantitative morphometric and immunohistochemical analysis and their correlates
in cirrhosis--A study on explant livers. Scand J Gastroenterol. 2016
Jan;51(1):86-94. doi: 10.3109/00365521.2015.1067902. Epub 2015 Jul 11. PubMed
PMID: 26166621.


192: Traussnigg S, Kienbacher C, Halilbasic E, Rechling C, Kazemi-Shirazi L,
Hofer H, Munda P, Trauner M. Challenges and Management of Liver Cirrhosis:
Practical Issues in the Therapy of Patients with Cirrhosis due to NAFLD and NASH.
Dig Dis. 2015;33(4):598-607. doi: 10.1159/000375353. Epub 2015 Jul 6. Review.
PubMed PMID: 26159280.


193: Gracia-Sancho J, Maeso-Díaz R, Bosch J. Pathophysiology and a Rational Basis
of Therapy. Dig Dis. 2015;33(4):508-14. doi: 10.1159/000374099. Epub 2015 Jul 6. 
PubMed PMID: 26159267.


194: Gorgy AI, Jonassaint NL, Stanley SE, Koteish A, DeZern AE, Walter JE, Sopha 
SC, Hamilton JP, Hoover-Fong J, Chen AR, Anders RA, Kamel IR, Armanios M.
Hepatopulmonary syndrome is a frequent cause of dyspnea in the short telomere
disorders. Chest. 2015 Oct;148(4):1019-1026. doi: 10.1378/chest.15-0825. PubMed
PMID: 26158642; PubMed Central PMCID: PMC4594621.


195: Vij M, Safwan M, Shanmugam NP, Rela M. Liver pathology in severe multidrug
resistant 3 protein deficiency: a series of 10 pediatric cases. Ann Diagn Pathol.
2015 Oct;19(5):277-82. doi: 10.1016/j.anndiagpath.2015.06.002. Epub 2015 Jun 9.
PubMed PMID: 26117383.


196: Chung-Davidson YW, Yeh CY, Li W. The Sea Lamprey as an Etiological Model for
Biliary Atresia. Biomed Res Int. 2015;2015:832943. doi: 10.1155/2015/832943. Epub
2015 May 26. Review. PubMed PMID: 26101777; PubMed Central PMCID: PMC4460204.


197: de Vries EM, Verheij J, Hubscher SG, Leeflang MM, Boonstra K, Beuers U,
Ponsioen CY. Applicability and prognostic value of histologic scoring systems in 
primary sclerosing cholangitis. J Hepatol. 2015 Nov;63(5):1212-9. doi:
10.1016/j.jhep.2015.06.008. Epub 2015 Jun 18. PubMed PMID: 26095184.


198: Yagci MA, Tardu A, Karagul S, Ince V, Ertugrul I, Kirmizi S, Unal B, Aydin
C, Kayaalp C, Yilmaz S. Living Donor Liver Transplantation With Vena Cava
Replacement. Transplant Proc. 2015 Jun;47(5):1453-7. doi:
10.1016/j.transproceed.2015.04.019. PubMed PMID: 26093741.


199: Sebastiani G, Alshaalan R, Wong P, Rubino M, Salman A, Metrakos P, Deschenes
M, Ghali P. Prognostic Value of Non-Invasive Fibrosis and Steatosis Tools,
Hepatic Venous Pressure Gradient (HVPG) and Histology in Nonalcoholic
Steatohepatitis. PLoS One. 2015 Jun 17;10(6):e0128774. doi:
10.1371/journal.pone.0128774. eCollection 2015. PubMed PMID: 26083565; PubMed
Central PMCID: PMC4471234.


200: Dhanasekaran R, Sanchez W, Mounajjed T, Wiesner RH, Watt KD, Charlton MR.
Impact of fibrosis progression on clinical outcome in patients treated for
post-transplant hepatitis C recurrence. Liver Int. 2015 Nov;35(11):2433-41. doi: 
10.1111/liv.12890. Epub 2015 Jul 1. PubMed PMID: 26058570.


201: Rinella ME. Nonalcoholic fatty liver disease: a systematic review. JAMA.
2015 Jun 9;313(22):2263-73. doi: 10.1001/jama.2015.5370. Review. Erratum in:
JAMA. 2015 Oct 13;314(14):1521. PubMed PMID: 26057287.


202: Lim KB, Sima HR, Fiel MI, Khaitova V, Doucette JT, Chernyiak M, Ahmad J,
Bach N, Chang C, Grewal P, Kim-Schluger L, Liu L, Odin J, Perumalswami P, Florman
SS, Schiano TD. Utility of the low-accelerating-dose regimen in 182 liver
recipients with recurrent hepatitis C virus. World J Gastroenterol. 2015 May
28;21(20):6236-45. doi: 10.3748/wjg.v21.i20.6236. PubMed PMID: 26034358; PubMed
Central PMCID: PMC4445100.


203: Rabasseda X. A report from the European Association for the Study of the
Liver's 50th International Liver Congress (April 22-26 - Vienna, Austria). Drugs 
Today (Barc). 2015 Apr;51(4):261-71. doi: 10.1358/dot.2015.51.4.2325562. PubMed
PMID: 26020068.


204: Kantarcıoğlu M, Demirci H, Avcu F, Karslıoğlu Y, Babayiğit MA, Karaman B,
Öztürk K, Gürel H, Akdoğan Kayhan M, Kaçar S, Kubar A, Öksüzoğlu G, Ural AU,
Bağcı S. Efficacy of autologous mesenchymal stem cell transplantation in patients
with liver cirrhosis. Turk J Gastroenterol. 2015 May;26(3):244-50. doi:
10.5152/tjg.2015.0074. PubMed PMID: 26006200.


205: Markiewicz-Kijewska M, Kaliciński P, Kluge P, Piątosa B, Jankowska I,
Rękawek A, Kostecka E, Kurowski PN. Immunological factors and liver fibrosis in
pediatric liver transplant recipients. Ann Transplant. 2015 May 18;20:279-84.
doi: 10.12659/AOT.892544. PubMed PMID: 25981858.


206: Angulo P, Machado MV, Diehl AM. Fibrosis in nonalcoholic Fatty liver
disease: mechanisms and clinical implications. Semin Liver Dis. 2015
May;35(2):132-45. doi: 10.1055/s-0035-1550065. Epub 2015 May 14. Review. PubMed
PMID: 25974899.


207: Lutz HH, Schroeter B, Kroy DC, Neumann U, Trautwein C, Tischendorf JJ.
Doppler Ultrasound and Transient Elastography in Liver Transplant Patients for
Noninvasive Evaluation of Liver Fibrosis in Comparison with Histology: A
Prospective Observational Study. Dig Dis Sci. 2015 Sep;60(9):2825-31. doi:
10.1007/s10620-015-3682-0. Epub 2015 May 14. PubMed PMID: 25972148.


208: Simoes P, Asaad A, Abed J, Engelson ES, Kotler DP. Effect of Gender on the
Response to Hepatitis C Treatment in an Inner-City Population. Womens Health
Issues. 2015 May-Jun;25(3):289-93. doi: 10.1016/j.whi.2015.02.008. PubMed PMID:
25965157.


209: Atta HM. Reversibility and heritability of liver fibrosis: Implications for 
research and therapy. World J Gastroenterol. 2015 May 7;21(17):5138-48. doi:
10.3748/wjg.v21.i17.5138. Review. PubMed PMID: 25954087; PubMed Central PMCID:
PMC4419054.


210: Zagory JA, Nguyen MV, Wang KS. Recent advances in the pathogenesis and
management of biliary atresia. Curr Opin Pediatr. 2015 Jun;27(3):389-94. doi:
10.1097/MOP.0000000000000214. Review. PubMed PMID: 25944310; PubMed Central
PMCID: PMC4447429.


211: Demetris AJ, Zeevi A, O'Leary JG. ABO-compatible liver allograft
antibody-mediated rejection: an update. Curr Opin Organ Transplant. 2015
Jun;20(3):314-24. doi: 10.1097/MOT.0000000000000194. Review. PubMed PMID:
25944231; PubMed Central PMCID: PMC4646419.


212: Angulo P, Kleiner DE, Dam-Larsen S, Adams LA, Bjornsson ES,
Charatcharoenwitthaya P, Mills PR, Keach JC, Lafferty HD, Stahler A,
Haflidadottir S, Bendtsen F. Liver Fibrosis, but No Other Histologic Features, Is
Associated With Long-term Outcomes of Patients With Nonalcoholic Fatty Liver
Disease. Gastroenterology. 2015 Aug;149(2):389-97.e10. doi:
10.1053/j.gastro.2015.04.043. Epub 2015 Apr 29. PubMed PMID: 25935633; PubMed
Central PMCID: PMC4516664.


213: Mathurin P, Bataller R. Trends in the management and burden of alcoholic
liver disease. J Hepatol. 2015 Apr;62(1 Suppl):S38-46. doi:
10.1016/j.jhep.2015.03.006. Review. PubMed PMID: 25920088; PubMed Central PMCID: 
PMC5013530.


214: Forbes SJ, Gupta S, Dhawan A. Cell therapy for liver disease: From liver
transplantation to cell factory. J Hepatol. 2015 Apr;62(1 Suppl):S157-69. doi:
10.1016/j.jhep.2015.02.040. Review. PubMed PMID: 25920085.


215: Hua X, Shan Y, Li D, Xu D, Zhang J, Yang T, Han L, Shen C, Xia Y, Chen Q, Ma
X, Zhang J, Xia Q. A Potential Profibrogenic Role of Biliary Epithelium-Derived
Cardiotrophin-1 in Pediatric Cholestatic Liver Disease. J Interferon Cytokine
Res. 2015 Aug;35(8):606-12. doi: 10.1089/jir.2014.0128. Epub 2015 Apr 28. PubMed 
PMID: 25919795.


216: Umemura T, Joshita S, Sekiguchi T, Usami Y, Shibata S, Kimura T, Komatsu M, 
Matsumoto A, Ota M, Tanaka E. Serum Wisteria floribunda Agglutinin-Positive
Mac-2-Binding Protein Level Predicts Liver Fibrosis and Prognosis in Primary
Biliary Cirrhosis. Am J Gastroenterol. 2015 Jun;110(6):857-64. doi:
10.1038/ajg.2015.118. Epub 2015 Apr 28. PubMed PMID: 25916223.


217: Dorwal P, Gautam D, Sharma D, Singh DR, Raina V. Donor biopsy in living
donor liver transplantation: is it still relevant in a developing country? Malays
J Pathol. 2015 Apr;37(1):39-43. PubMed PMID: 25890612.


218: Zhe C, Yu F, Tian J, Zheng S. Trps1 regulates biliary epithelial-mesenchymal
transition and has roles during biliary fibrosis in liver grafts: a preliminary
study. PLoS One. 2015 Apr 17;10(4):e0123233. doi: 10.1371/journal.pone.0123233.
eCollection 2015. PubMed PMID: 25886207; PubMed Central PMCID: PMC4401436.


219: Møller S, Bendtsen F. Complications of cirrhosis. A 50 years flashback.
Scand J Gastroenterol. 2015 Jun;50(6):763-80. doi: 10.3109/00365521.2015.1021709.
Epub 2015 Apr 16. Review. PubMed PMID: 25881709.


220: Nashan B, Schemmer P, Braun F, Dworak M, Wimmer P, Schlitt H. Evaluating the
efficacy, safety and evolution of renal function with early initiation of
everolimus-facilitated tacrolimus reduction in de novo liver transplant
recipients: Study protocol for a randomized controlled trial. Trials. 2015 Mar
26;16:118. doi: 10.1186/s13063-015-0626-0. PubMed PMID: 25873064; PubMed Central 
PMCID: PMC4384314.


221: Schrumpf E, Boberg KM, Karlsen TH. Primary sclerosing cholangitis - the
Norwegian experience. Scand J Gastroenterol. 2015 Jun;50(6):781-96. doi:
10.3109/00365521.2015.1028996. Epub 2015 Apr 12. Review. PubMed PMID: 25866138.


222: Beinhardt S, Peck-Radosavljevic M, Hofer H, Ferenci P. Interferon-free
antiviral treatment of chronic hepatitis C in the transplant setting. Transpl
Int. 2015 Sep;28(9):1011-24. doi: 10.1111/tri.12577. Epub 2015 Apr 23. Review.
PubMed PMID: 25864369.


223: Best J, Zahn A, Beilfuß A, Sydor S, Fingas C, Sowa JP, Anastasiou O,
Cicinnati V, Gerken G, Canbay A, Bechmann LP. Mycophenolic acid induces apoptosis
of hepatic stellate cells in an in vitro model of HCV. Ann Hepatol. 2015
May-Jun;14(3):396-403. PubMed PMID: 25864221.


224: Butler DF, Ginn KF, Daniel JF, Bloomer JR, Kats A, Shreve N, Myers GD. Bone 
marrow transplant for X-linked protoporphyria with severe hepatic fibrosis.
Pediatr Transplant. 2015 Jun;19(4):E106-10. doi: 10.1111/petr.12472. Epub 2015
Apr 9. PubMed PMID: 25856424.


225: Rockey DC. Advances in hepatology: 2015. Curr Opin Gastroenterol. 2015
May;31(3):173-4. doi: 10.1097/MOG.0000000000000177. PubMed PMID: 25850345.


226: Catanese MT, Dorner M. Advances in experimental systems to study hepatitis C
virus in vitro and in vivo. Virology. 2015 May;479-480:221-33. doi:
10.1016/j.virol.2015.03.014. Epub 2015 Apr 4. Review. PubMed PMID: 25847726.


227: Reddy KR, O'Leary JG, Kamath PS, Fallon MB, Biggins SW, Wong F, Patton HM,
Garcia-Tsao G, Subramanian RM, Thacker LR, Bajaj JS; North American Consortium
for the Study of End-Stage Liver Disease. High risk of delisting or death in
liver transplant candidates following infections: Results from the North American
Consortium for the Study of End-Stage Liver Disease. Liver Transpl. 2015
Jul;21(7):881-8. doi: 10.1002/lt.24139. PubMed PMID: 25845966.


228: Gutierrez JA, Carrion AF, Avalos D, O'Brien C, Martin P, Bhamidimarri KR,
Peyton A. Sofosbuvir and simeprevir for treatment of hepatitis C virus infection 
in liver transplant recipients. Liver Transpl. 2015 Jun;21(6):823-30. doi:
10.1002/lt.24126. PubMed PMID: 25825070.


229: Than NN, Newsome PN. Non-alcoholic fatty liver disease: when to intervene
and with what. Clin Med (Lond). 2015 Apr;15(2):186-90. doi:
10.7861/clinmedicine.15-2-186. PubMed PMID: 25824073.


230: Knorr JP, Chewaproug D, Neeli S, Torres E, Zaki R. Severe
Interferon/Ribavirin-Induced Hyperuricemia and Urate Nephropathy Requiring
Rasburicase and Hemodialysis in a Liver Transplant Recipient. Exp Clin
Transplant. 2015 Dec;13(6):596-9. doi: 10.6002/ect.2014.0081. Epub 2015 Mar 24.
PubMed PMID: 25806515.


231: Yamamoto T, Tanaka S, Uenishi T, Kanazawa A, Kubo S, Hirohashi K. Fibrosing 
cholestatic hepatitis after successful interferon and ribavirin therapy for
recurrent hepatitis C post living related liver transplantation: a case report.
Osaka City Med J. 2014 Dec;60(2):95-100. PubMed PMID: 25803885.


232: Louie CY, Pham MX, Daugherty TJ, Kambham N, Higgins JP. The liver in heart
failure: a biopsy and explant series of the histopathologic and laboratory
findings with a particular focus on pre-cardiac transplant evaluation. Mod
Pathol. 2015 Jul;28(7):932-43. doi: 10.1038/modpathol.2015.40. Epub 2015 Mar 20. 
PubMed PMID: 25793895.


233: Faisal N, Mumtaz K, Marquez M, Renner EL, Lilly LB. High sustained
virological response to pegylated interferon and ribavirin for recurrent genotype
3 hepatitis C infection post-liver transplantation. Hepatol Int. 2015
Jan;9(1):76-83. doi: 10.1007/s12072-014-9589-6. Epub 2014 Nov 29. PubMed PMID:
25788382.


234: Gracia-Sancho J, Maeso-Díaz R, Fernández-Iglesias A, Navarro-Zornoza M,
Bosch J. New cellular and molecular targets for the treatment of portal
hypertension. Hepatol Int. 2015 Apr;9(2):183-91. doi: 10.1007/s12072-015-9613-5. 
Epub 2015 Mar 5. Review. PubMed PMID: 25788198.


235: Shaffer KM, Parikh MR, Runge TM, Perez SD, Sakaria SS, Subramanian RM. Renal
safety of intravenous gadolinium-enhanced magnetic resonance imaging in patients 
awaiting liver transplantation. Liver Transpl. 2015 Nov;21(11):1340-6. doi:
10.1002/lt.24118. PubMed PMID: 25786913.


236: Jayakumar S, Odulaja A, Patel S, Davenport M, Ade-Ajayi N. Surviving
Sengstaken. J Pediatr Surg. 2015 Jul;50(7):1142-6. doi:
10.1016/j.jpedsurg.2014.12.014. Epub 2014 Dec 24. PubMed PMID: 25783327.


237: Suominen JS, Lampela H, Heikkilä P, Lohi J, Jalanko H, Pakarinen MP. APRi
predicts native liver survival by reflecting portal fibrogenesis and hepatic
neovascularization at the time of portoenterostomy in biliary atresia. J Pediatr 
Surg. 2015 Sep;50(9):1528-31. doi: 10.1016/j.jpedsurg.2014.11.046. Epub 2014 Nov 
28. PubMed PMID: 25783319.


238: Carrasco-Avino G, Schiano TD, Ward SC, Thung SN, Fiel MI. Primary sclerosing
cholangitis: detailed histologic assessment and integration using bioinformatics 
highlights arterial fibrointimal hyperplasia as a novel feature. Am J Clin
Pathol. 2015 Apr;143(4):505-13. doi: 10.1309/AJCPVKFVIPRBXQR2. PubMed PMID:
25780002.


239: Amiot L, Vu N, Samson M. Biology of the immunomodulatory molecule HLA-G in
human liver diseases. J Hepatol. 2015 Jun;62(6):1430-7. doi:
10.1016/j.jhep.2015.03.007. Epub 2015 Mar 12. Review. PubMed PMID: 25772038.


240: Hu J, Zhang Q, Ren X, Sun Z, Quan Q. Efficacy and safety of acetylcysteine
in "non-acetaminophen" acute liver failure: A meta-analysis of prospective
clinical trials. Clin Res Hepatol Gastroenterol. 2015 Oct;39(5):594-9. doi:
10.1016/j.clinre.2015.01.003. Epub 2015 Feb 26. PubMed PMID: 25732608.


241: Mancia C, Loustaud-Ratti V, Carrier P, Naudet F, Bellissant E, Labrousse F, 
Pichon N. Controlled Attenuation Parameter and Liver Stiffness Measurements for
Steatosis Assessment in the Liver Transplant of Brain Dead Donors.
Transplantation. 2015 Aug;99(8):1619-24. doi: 10.1097/TP.0000000000000652. PubMed
PMID: 25719261.


242: Kang YZ, Sun XY, Liu YH, Shen ZY. Autoimmune hepatitis-primary biliary
cirrhosis concurrent with biliary stricture after liver transplantation. World J 
Gastroenterol. 2015 Feb 21;21(7):2236-41. doi: 10.3748/wjg.v21.i7.2236. PubMed
PMID: 25717264; PubMed Central PMCID: PMC4326166.


243: Verna EC, Saxena V, Burton JR Jr, O'Leary JG, Dodge JL, Stravitz RT,
Levitsky J, Trotter JF, Everson GT, Brown RS Jr, Terrault NA; CRUSH-C Consortium.
Telaprevir- and Boceprevir-based Triple Therapy for Hepatitis C in Liver
Transplant Recipients With Advanced Recurrent Disease: A Multicenter Study.
Transplantation. 2015 Aug;99(8):1644-51. doi: 10.1097/TP.0000000000000629. PubMed
PMID: 25715116; PubMed Central PMCID: PMC4818984.


244: Marszałek R, Ziemiański P, Łągiewska B, Pacholczyk M, Domienik-Karłowicz J, 
Trzebicki J, Wierzbicki Z, Jankowski K, Kosieradzki M, Wasiak D, Jonas M,
Pruszczyk P, Durlik M, Lisik W, Chmura A. The first Polish liver transplantation 
after Roux-en-Y gastric bypass surgery for morbid obesity: a case report and
literature review. Ann Transplant. 2015 Feb 25;20:112-5. doi:
10.12659/AOT.893797. Review. PubMed PMID: 25711520.


245: Rahman W, Tu T, Budzinska M, Huang P, Belov L, Chrisp JS, Christopherson RI,
Warner FJ, Bowden DS, Thompson AJ, Bowen DG, Strasser SI, Koorey D, Sharland AF, 
Yang JY, McCaughan GW, Shackel NA. Analysis of Post-Liver Transplant Hepatitis C 
Virus Recurrence Using Serial Cluster of Differentiation Antibody Microarrays.
Transplantation. 2015 Sep;99(9):e120-6. doi: 10.1097/TP.0000000000000617. PubMed 
PMID: 25706280.


246: Iacob S, Cicinnati VR, Lindemann M, Heinemann FM, Radtke A, Kaiser GM, Kabar
I, Schmidt HH, Baba HA, Beckebaum S. Donor-Specific Anti-HLA Antibodies and
Endothelial C4d Deposition-Association With Chronic Liver Allograft Failure.
Transplantation. 2015 Sep;99(9):1869-75. doi: 10.1097/TP.0000000000000613. PubMed
PMID: 25706274.


247: Poordad FF. Presentation and complications associated with cirrhosis of the 
liver. Curr Med Res Opin. 2015 May;31(5):925-37. doi:
10.1185/03007995.2015.1021905. Review. PubMed PMID: 25697811.


248: Hoyer PF. Clinical manifestations of autosomal recessive polycystic kidney
disease. Curr Opin Pediatr. 2015 Apr;27(2):186-92. doi:
10.1097/MOP.0000000000000196. Review. PubMed PMID: 25689455.


249: Ghonem NS, Assis DN, Boyer JL. Fibrates and cholestasis. Hepatology. 2015
Aug;62(2):635-43. doi: 10.1002/hep.27744. Epub 2015 Mar 23. Review. PubMed PMID: 
25678132; PubMed Central PMCID: PMC4515188.


250: Piras-Straub K, Khairzada K, Gerken G, Saner F, Treckmann J, Paul A, Canbay 
A, Herzer K. Glutamate dehydrogenase and alkaline phosphatase as very early
predictors of hepatocellular carcinoma recurrence after liver transplantation.
Digestion. 2015;91(2):117-27. doi: 10.1159/000370212. Epub 2015 Jan 30. PubMed
PMID: 25662469.


251: Saxena NK, Anania FA. Adipocytokines and hepatic fibrosis. Trends Endocrinol
Metab. 2015 Mar;26(3):153-61. doi: 10.1016/j.tem.2015.01.002. Epub 2015 Feb 2.
Review. PubMed PMID: 25656826; PubMed Central PMCID: PMC4718075.


252: Vasavada BB, Chan CL. Rapid fibrosis and significant histologic recurrence
of hepatitis C after liver transplant is associated with higher tumor recurrence 
rates in hepatocellular carcinomas associated with hepatitis C virus-related
liver disease: a single center retrospective analysis. Exp Clin Transplant. 2015 
Feb;13(1):46-50. PubMed PMID: 25654412.


253: Ackefors M, Castedal M, Dahlgard O, Verbaan H, Gjertsen H, Wernerson A,
Weiland O. Peg-IFN and ribavirin treatment for recurrence of genotype 2 and 3
hepatitis C after liver transplantation. Infect Dis (Lond). 2015
Apr;47(4):209-17. doi: 10.3109/00365548.2014.984322. Epub 2015 Feb 4. PubMed
PMID: 25650729.


254: Dyson JK, Hirschfield GM, Adams DH, Beuers U, Mann DA, Lindor KD, Jones DE. 
Novel therapeutic targets in primary biliary cirrhosis. Nat Rev Gastroenterol
Hepatol. 2015 Mar;12(3):147-58. doi: 10.1038/nrgastro.2015.12. Epub 2015 Feb 3.
Review. PubMed PMID: 25645973.


255: Zhang L, You W, Zhang H, Peng R, Zhu Q, Yao A, Li X, Zhou Y, Wang X, Pu L,
Wu J. PNPLA3 polymorphisms (rs738409) and non-alcoholic fatty liver disease risk 
and related phenotypes: a meta-analysis. J Gastroenterol Hepatol. 2015
May;30(5):821-9. doi: 10.1111/jgh.12889. PubMed PMID: 25641744.


256: Zhang X, Tan Z, Wang Y, Tang J, Jiang R, Hou J, Zhuo H, Wang X, Ji J, Qin X,
Sun B. PTPRO-associated hepatic stellate cell activation plays a critical role in
liver fibrosis. Cell Physiol Biochem. 2015;35(3):885-98. doi: 10.1159/000369746. 
Epub 2015 Jan 30. PubMed PMID: 25633279.


257: Schulz PO, Ferreira FG, Nascimento Mde F, Vieira A, Ribeiro MA, David AI,
Szutan LA. Association of nonalcoholic fatty liver disease and liver cancer.
World J Gastroenterol. 2015 Jan 21;21(3):913-8. doi: 10.3748/wjg.v21.i3.913.
PubMed PMID: 25624725; PubMed Central PMCID: PMC4299344.


258: Berardis S, Dwisthi Sattwika P, Najimi M, Sokal EM. Use of mesenchymal stem 
cells to treat liver fibrosis: current situation and future prospects. World J
Gastroenterol. 2015 Jan 21;21(3):742-58. doi: 10.3748/wjg.v21.i3.742. Review.
PubMed PMID: 25624709; PubMed Central PMCID: PMC4299328.


259: Arva NC, Russo PA, Erlichman J, Hancock WW, Haber BA, Bhatti TR. The
inflammatory phenotype of the fibrous plate is distinct from the liver and
correlates with clinical outcome in biliary atresia. Pathol Res Pract. 2015
Mar;211(3):252-60. doi: 10.1016/j.prp.2014.12.003. Epub 2015 Jan 6. PubMed PMID: 
25624184.


260: Li H, Li B, Wei Y, Yan L, Wen T, Wang W, Yang J, Lu W, Xu M. Preoperative
transarterial chemoembolization does not increase hepatic artery complications
after liver transplantation: A single center 12-year experience. Clin Res Hepatol
Gastroenterol. 2015 Sep;39(4):451-7. doi: 10.1016/j.clinre.2014.12.004. Epub 2015
Jan 23. PubMed PMID: 25623860.


261: Diniz G, Tosun Yildirim H, Calkavur S, Ecevit C, Olukman O, Bekem Soylu O,
Aktas S. Can neonatal hepatitis be more fatal than biliary atresia? Fetal Pediatr
Pathol. 2015 Jun;34(3):162-8. doi: 10.3109/15513815.2014.999393. Epub 2015 Jan
23. PubMed PMID: 25616020.


262: Rutter K, Stättermayer AF, Beinhardt S, Scherzer TM, Steindl-Munda P,
Trauner M, Ferenci P, Hofer H. Successful anti-viral treatment improves survival 
of patients with advanced liver disease due to chronic hepatitis C. Aliment
Pharmacol Ther. 2015 Mar;41(6):521-31. doi: 10.1111/apt.13085. Epub 2015 Jan 23. 
PubMed PMID: 25616017.


263: Kubal CA, Mangus RS, Tector AJ. Intestine and multivisceral transplantation:
current status and future directions. Curr Gastroenterol Rep. 2015 Jan;17(1):427.
doi: 10.1007/s11894-014-0427-8. Review. PubMed PMID: 25613179.


264: Mancuso A. An update on the management of Budd-Chiari syndrome: the issues
of timing and choice of treatment. Eur J Gastroenterol Hepatol. 2015
Mar;27(3):200-3. doi: 10.1097/MEG.0000000000000282. Review. PubMed PMID:
25590783.


265: Duvoux C, Villamil F, Renner EL, Grazi GL, Firpi RJ, Pageaux G, Mulhaupt B, 
Schirm F, Rauer B, Bernhardt P, Levy G. Sustained virological response to
antiviral therapy in a randomized trial of cyclosporine versus tacrolimus in
liver transplant patients with recurrent hepatitis C infection. Ann Transplant.
2015 Jan 15;20:25-35. doi: 10.12659/AOT.892032. PubMed PMID: 25588713.


266: Sanyal AJ, Friedman SL, McCullough AJ, Dimick-Santos L; American Association
for the Study of Liver Diseases; United States Food and Drug Administration.
Challenges and opportunities in drug and biomarker development for nonalcoholic
steatohepatitis: findings and recommendations from an American Association for
the Study of Liver Diseases-U.S. Food and Drug Administration Joint Workshop.
Hepatology. 2015 Apr;61(4):1392-405. doi: 10.1002/hep.27678. Epub 2015 Mar 19.
PubMed PMID: 25557690; PubMed Central PMCID: PMC4900161.


267: Tsoulfas G. Role of microRNA in the diagnosis and therapy of hepatocellular 
carcinoma: a new frontier. Microrna. 2014;3(3):137-43. Review. PubMed PMID:
25541913.


268: Liu WH, Song FQ, Ren LN, Guo WQ, Wang T, Feng YX, Tang LJ, Li K. The
multiple functional roles of mesenchymal stem cells in participating in treating 
liver diseases. J Cell Mol Med. 2015 Mar;19(3):511-20. doi: 10.1111/jcmm.12482.
Epub 2014 Dec 23. Review. PubMed PMID: 25534251; PubMed Central PMCID:
PMC4369809.


269: Duberg AS, Blach S, Falconer K, Kåberg M, Razavi H, Aleman S. The future
disease burden of hepatitis C virus infection in Sweden and the impact of
different treatment strategies. Scand J Gastroenterol. 2015 Feb;50(2):233-44.
doi: 10.3109/00365521.2014.990505. Epub 2014 Dec 17. PubMed PMID: 25515032.


270: Ziarkiewicz-Wróblewska B, Sajjad E, Ciszek M, Hutnik Ł, Łukasik D,
Fedorowicz M, Wróblewski T, Patkowski W, Pączek L, Płoski R, Włodarski P,
Malejczyk J. Association of 49245A>G (rs868) polymorphism in the 3'UTR of donor
TGFBR1 gene with course of hepatitis C following orthotopic liver
transplantation. Ann Transplant. 2014 Dec 12;19:643-51. doi: 10.12659/AOT.891119.
PubMed PMID: 25502482.


271: Cheng K, Ashby D, Smyth RL. Ursodeoxycholic acid for cystic fibrosis-related
liver disease. Cochrane Database Syst Rev. 2014 Dec 15;(12):CD000222. doi:
10.1002/14651858.CD000222.pub3. Review. PubMed PMID: 25501301.


272: Shah M, Shankar A, Gee I, Nash K, Hoare M, Gibbs P, Davies S, Alexander GJ. 
A retrospective 15-year review: survival advantage after switching to sirolimus
in hepatitis C virus infected liver graft recipients. Aliment Pharmacol Ther.
2015 Feb;41(4):379-92. doi: 10.1111/apt.13049. Epub 2014 Dec 11. PubMed PMID:
25496225.


273: Taneja S, Manavwadhawan, Gupta S, Neeravgoyal, Ramaswamy KV, Chaudhary A.
Congenital hepatic fibrosis with extra-hepatic porto-systemic shunt and
hepatopulmonary syndrome successfully managed with living related liver
transplantation. Trop Gastroenterol. 2014 Apr-Jun;35(2):116-8. PubMed PMID:
25470876.


274: Jiménez-Pérez M, González-Grande R, Rando-Muñoz FJ. Management of recurrent 
hepatitis C virus after liver transplantation. World J Gastroenterol. 2014 Nov
28;20(44):16409-17. doi: 10.3748/wjg.v20.i44.16409. Review. PubMed PMID:
25469009; PubMed Central PMCID: PMC4248184.


275: Sutti S, Rigamonti C, Vidali M, Albano E. CYP2E1 autoantibodies in liver
diseases. Redox Biol. 2014;3:72-8. doi: 10.1016/j.redox.2014.11.004. Epub 2014
Nov 18. Review. PubMed PMID: 25462068; PubMed Central PMCID: PMC4297929.


276: Westbrook RH, Dusheiko G. Natural history of hepatitis C. J Hepatol. 2014
Nov;61(1 Suppl):S58-68. doi: 10.1016/j.jhep.2014.07.012. Epub 2014 Nov 3. Review.
PubMed PMID: 25443346.


277: Gambato M, Lens S, Navasa M, Forns X. Treatment options in patients with
decompensated cirrhosis, pre- and post-transplantation. J Hepatol. 2014 Nov;61(1 
Suppl):S120-31. doi: 10.1016/j.jhep.2014.07.020. Epub 2014 Nov 3. Review. PubMed 
PMID: 25443340.


278: Xiu L, Chang N, Yang L, Liu X, Yang L, Ge J, Li L. Intracellular sphingosine
1-phosphate contributes to collagen expression of hepatic myofibroblasts in human
liver fibrosis independent of its receptors. Am J Pathol. 2015 Feb;185(2):387-98.
PubMed PMID: 25432063.


279: Karlas T, Kollmeier J, Böhm S, Müller J, Kovacs P, Tröltzsch M, Weimann A,
Bartels M, Rosendahl J, Mössner J, Berg T, Keim V, Wiegand J. Noninvasive
characterization of graft steatosis after liver transplantation. Scand J
Gastroenterol. 2015 Feb;50(2):224-32. doi: 10.3109/00365521.2014.983156. Epub
2014 Nov 27. PubMed PMID: 25429378.


280: Duca AM, de la Fuente S, Citores MJ, Cuenca AB, Cisneros E, Escamilla N,
Baños I, Vilches C, Cuervas-Mons V. CC genotype at rs12979860 of IL28B is
associated with lower risk of new-onset diabetes after transplantation in adult
patients with liver transplantation for hepatitis C cirrhosis. Transplant Proc.
2014 Nov;46(9):3114-6. doi: 10.1016/j.transproceed.2014.10.004. PubMed PMID:
25420838.


281: Kutala BK, Guedj J, Asselah T, Boyer N, Mouri F, Martinot-Peignoux M, Valla 
D, Marcellin P, Duval X. Impact of treatment against hepatitis C virus on overall
survival of naive patients with advanced liver disease. Antimicrob Agents
Chemother. 2015 Feb;59(2):803-10. doi: 10.1128/AAC.04027-14. Epub 2014 Nov 17.
PubMed PMID: 25403673; PubMed Central PMCID: PMC4335837.


282: Møller S, Henriksen JH, Bendtsen F. Extrahepatic complications to cirrhosis 
and portal hypertension: haemodynamic and homeostatic aspects. World J
Gastroenterol. 2014 Nov 14;20(42):15499-517. doi: 10.3748/wjg.v20.i42.15499.
Review. PubMed PMID: 25400435; PubMed Central PMCID: PMC4229516.


283: Gassanov N, Caglayan E, Semmo N, Massenkeil G, Er F. Cirrhotic
cardiomyopathy: a cardiologist's perspective. World J Gastroenterol. 2014 Nov
14;20(42):15492-8. doi: 10.3748/wjg.v20.i42.15492. Review. PubMed PMID: 25400434;
PubMed Central PMCID: PMC4229515.


284: Wong GL, Wong VW. Fat and fiber: how the controlled attenuation parameter
complements noninvasive assessment of liver fibrosis. Dig Dis Sci. 2015
Jan;60(1):9-12. doi: 10.1007/s10620-014-3429-3. Epub 2014 Nov 16. PubMed PMID:
25399331.


285: Hilgenfeldt E, Firpi RJ. Hepatitis C management in post-transplant patients.
Minerva Gastroenterol Dietol. 2015 Mar;61(1):21-9. Epub 2014 Nov 12. Review.
PubMed PMID: 25390286.


286: Antonini TM, Furlan V, Teicher E, Haim-Boukobza S, Sebagh M, Coilly A,
Bonhomme-Faivre L, Roque-Afonso AM, Vittecoq D, Samuel D, Taburet AM,
Duclos-Vallée JC. Therapy with boceprevir or telaprevir in HIV/hepatitis C virus 
co-infected patients to treat recurrence of hepatitis C virus infection after
liver transplantation. AIDS. 2015 Jan 2;29(1):53-8. doi:
10.1097/QAD.0000000000000516. PubMed PMID: 25387314.


287: Kwo PY, Mantry PS, Coakley E, Te HS, Vargas HE, Brown R Jr, Gordon F,
Levitsky J, Terrault NA, Burton JR Jr, Xie W, Setze C, Badri P, Pilot-Matias T,
Vilchez RA, Forns X. An interferon-free antiviral regimen for HCV after liver
transplantation. N Engl J Med. 2014 Dec 18;371(25):2375-82. doi:
10.1056/NEJMoa1408921. Epub 2014 Nov 11. PubMed PMID: 25386767.


288: Huang Y, de Boer WB, Adams LA, MacQuillan G, Bulsara MK, Jeffrey GP.
Clinical outcomes of chronic hepatitis C patients related to baseline liver
fibrosis stage: a hospital-based linkage study. Intern Med J. 2015
Jan;45(1):48-54. doi: 10.1111/imj.12626. PubMed PMID: 25371273.


289: Kim KH, Park KK. Small RNA- and DNA-based gene therapy for the treatment of 
liver cirrhosis, where we are? World J Gastroenterol. 2014 Oct
28;20(40):14696-705. doi: 10.3748/wjg.v20.i40.14696. Review. PubMed PMID:
25356032; PubMed Central PMCID: PMC4209535.


290: Testino G, Burra P, Bonino F, Piani F, Sumberaz A, Peressutti R, Giannelli
Castiglione A, Patussi V, Fanucchi T, Ancarani O, De Cerce G, Iannini AT, Greco
G, Mosti A, Durante M, Babocci P, Quartini M, Mioni D, Aricò S, Baselice A, Leone
S, Lozer F, Scafato E, Borro P; Group of Italian Regions. Acute alcoholic
hepatitis, end stage alcoholic liver disease and liver transplantation: an
Italian position statement. World J Gastroenterol. 2014 Oct 28;20(40):14642-51.
doi: 10.3748/wjg.v20.i40.14642. Review. PubMed PMID: 25356027; PubMed Central
PMCID: PMC4209530.


291: Suh SW, Lee KW, Lee JM, Choi Y, Yi NJ, Suh KS. Clinical outcomes of and
patient satisfaction with different incision methods for donor hepatectomy in
living donor liver transplantation. Liver Transpl. 2015 Jan;21(1):72-8. doi:
10.1002/lt.24033. PubMed PMID: 25348280.


292: Wildner D, Strobel D, Konturek PC, Görtz RS, Croner RS, Neurath MF, Zopf S. 
Impact of acoustic radiation force impulse imaging in clinical practice of
patients after orthotopic liver transplantation. Med Sci Monit. 2014 Oct
24;20:2027-35. doi: 10.12659/MSM.891126. PubMed PMID: 25342166; PubMed Central
PMCID: PMC4218901.


293: Shigeta T, Sakamoto S, Uchida H, Sasaki K, Hamano I, Kanazawa H, Fukuda A,
Kawai T, Onodera M, Nakazawa A, Kasahara M. Basiliximab treatment for
steroid-resistant rejection in pediatric patients following liver transplantation
for acute liver failure. Pediatr Transplant. 2014 Dec;18(8):860-7. doi:
10.1111/petr.12373. Epub 2014 Oct 14. PubMed PMID: 25311536.


294: Baimakhanov Z, Soyama A, Takatsuki M, Hidaka M, Hirayama T, Kinoshita A,
Natsuda K, Kuroki T, Eguchi S. Preoperative simulation with a 3-dimensional
printed solid model for one-step reconstruction of multiple hepatic veins during 
living donor liver transplantation. Liver Transpl. 2015 Feb;21(2):266-8. doi:
10.1002/lt.24019. PubMed PMID: 25302632.


295: da Silva CG, Cervantes JR, Studer P, Ferran C. A20--an omnipotent protein in
the liver: prometheus myth resolved? Adv Exp Med Biol. 2014;809:117-39. Review.
PubMed PMID: 25302369.


296: Garcia-Ruiz C, Mato JM, Vance D, Kaplowitz N, Fernández-Checa JC. Acid
sphingomyelinase-ceramide system in steatohepatitis: a novel target regulating
multiple pathways. J Hepatol. 2015 Jan;62(1):219-33. doi:
10.1016/j.jhep.2014.09.023. Epub 2014 Oct 2. Review. PubMed PMID: 25281863.


297: Machado MV, Cortez-Pinto H. Non-alcoholic fatty liver disease: what the
clinician needs to know. World J Gastroenterol. 2014 Sep 28;20(36):12956-80. doi:
10.3748/wjg.v20.i36.12956. Review. PubMed PMID: 25278691; PubMed Central PMCID:
PMC4177476.


298: Marfà S, Crespo G, Reichenbach V, Forns X, Casals G, Morales-Ruiz M, Navasa 
M, Jiménez W. Lack of a 5.9 kDa peptide C-terminal fragment of fibrinogen α chain
precedes fibrosis progression in patients with liver disease. PLoS One. 2014 Oct 
2;9(10):e109254. doi: 10.1371/journal.pone.0109254. eCollection 2014. PubMed
PMID: 25275549; PubMed Central PMCID: PMC4183580.


299: Tripon S, Francoz C, Albuquerque A, Paradis V, Boudjema H, Voitot H,
Belghiti J, Valla D, Durand F. Interactions between virus-related factors and
post-transplant ascites in patients with hepatitis C and no cirrhosis: role of
cryoglobulinemia. Transpl Int. 2015 Feb;28(2):162-9. doi: 10.1111/tri.12466. Epub
2014 Nov 19. PubMed PMID: 25267442.


300: Schenk JP, Selmi B, Flechtenmacher C, Sakka SE, Teufel U, Engelmann G.
Real-time tissue elastography (RTE) for noninvasive evaluation of fibrosis in
liver diseases in children in comparison to liver biopsy. J Med Ultrason (2001). 
2014 Oct;41(4):455-62. doi: 10.1007/s10396-014-0542-z. Epub 2014 May 25. PubMed
PMID: 27278026.


301: Pfister ED, McLin VA, Hierro L, Tizzard SA, Baumann U. "Current state and
prospects in managing liver transplanted children". Clin Res Hepatol
Gastroenterol. 2015 Jun;39(3):292-5. doi: 10.1016/j.clinre.2014.08.005. Epub 2014
Sep 16. Review. PubMed PMID: 25241997.


302: Su TH, Kao JH. Improving clinical outcomes of chronic hepatitis B virus
infection. Expert Rev Gastroenterol Hepatol. 2015 Feb;9(2):141-54. doi:
10.1586/17474124.2015.960398. Epub 2014 Sep 22. Review. PubMed PMID: 25241970.


303: Prakoso E, Tirnitz-Parker JE, Clouston AD, Kayali Z, Lee A, Gan EK, Ramm GA,
Kench JG, Bowen DG, Olynyk JK, McCaughan GW, Shackel NA. Analysis of the
intrahepatic ductular reaction and progenitor cell responses in hepatitis C virus
recurrence after liver transplantation. Liver Transpl. 2014 Dec;20(12):1508-19.
doi: 10.1002/lt.24007. PubMed PMID: 25241637.


304: Ishkitiev N, Yaegaki K, Imai T, Tanaka T, Fushimi N, Mitev V, Okada M,
Tominaga N, Ono S, Ishikawa H. Novel management of acute or secondary biliary
liver conditions using hepatically differentiated human dental pulp cells. Tissue
Eng Part A. 2015 Feb;21(3-4):586-93. doi: 10.1089/ten.TEA.2014.0162. Epub 2014
Nov 7. PubMed PMID: 25234861; PubMed Central PMCID: PMC4333255.


305: Manzia TM, Angelico R, Ciano P, Mugweru J, Owusu K, Sforza D, Toti L, Tisone
G. Impact of immunosuppression minimization and withdrawal in long-term hepatitis
C virus liver transplant recipients. World J Gastroenterol. 2014 Sep
14;20(34):12217-25. doi: 10.3748/wjg.v20.i34.12217. PubMed PMID: 25232255; PubMed
Central PMCID: PMC4161806.


306: Buti M, Esteban R. Hepatitis C virus genotype 3: a genotype that is not
'easy-to-treat'. Expert Rev Gastroenterol Hepatol. 2015 Mar;9(3):375-85. doi:
10.1586/17474124.2015.960396. Epub 2014 Sep 15. Review. PubMed PMID: 25222289.


307: Campos-Varela I, Lai JC, Verna EC, O'Leary JG, Todd Stravitz R, Forman LM,
Trotter JF, Brown RS, Terrault NA; Consortium to Study Health Outcomes in HCV
Liver Transplant Recipients (CRUSH-C). Hepatitis C genotype influences post-liver
transplant outcomes. Transplantation. 2015 Apr;99(4):835-40. doi:
10.1097/TP.0000000000000413. PubMed PMID: 25211520; PubMed Central PMCID:
PMC4672637.


308: Saliba F, Nevens F. Progression of liver fibrosis in HCV-positive liver
transplant recipients randomized to everolimus with reduced calcineurin inhibitor
(CNI) therapy or a standard CNI regimen. Transpl Int. 2015 Mar;28(3):373-4. doi: 
10.1111/tri.12449. Epub 2014 Oct 7. PubMed PMID: 25207429.


309: Kumar V, Mahato RI. Delivery and targeting of miRNAs for treating liver
fibrosis. Pharm Res. 2015 Feb;32(2):341-61. doi: 10.1007/s11095-014-1497-x. Epub 
2014 Sep 4. Review. PubMed PMID: 25186440.


310: Saab S, Jackson C, Nieto J, Francois F. Hepatitis C in African Americans. Am
J Gastroenterol. 2014 Oct;109(10):1576-84; quiz 1575, 1585. doi:
10.1038/ajg.2014.243. Epub 2014 Sep 2. Review. PubMed PMID: 25178700.


311: Khaderi S, Shepherd R, Goss JA, Leung DH. Hepatitis C in the pediatric
population: transmission, natural history, treatment and liver transplantation.
World J Gastroenterol. 2014 Aug 28;20(32):11281-6. doi:
10.3748/wjg.v20.i32.11281. Review. PubMed PMID: 25170212; PubMed Central PMCID:
PMC4145766.


312: Dumortier J, Boillot O, Scoazec JY. Natural history, treatment and
prevention of hepatitis C recurrence after liver transplantation: past, present
and future. World J Gastroenterol. 2014 Aug 28;20(32):11069-79. doi:
10.3748/wjg.v20.i32.11069. Review. PubMed PMID: 25170196; PubMed Central PMCID:
PMC4145750.


313: Miloh T. Medical management of children after liver transplantation. Curr
Opin Organ Transplant. 2014 Oct;19(5):474-9. doi: 10.1097/MOT.0000000000000121.
Review. PubMed PMID: 25162538.


314: Matsushita H, Miyake Y, Takaki A, Yasunaka T, Koike K, Ikeda F, Shiraha H,
Nouso K, Yamamoto K. TLR4, TLR9, and NLRP3 in biliary epithelial cells of primary
sclerosing cholangitis: relationship with clinical characteristics. J
Gastroenterol Hepatol. 2015 Mar;30(3):600-8. doi: 10.1111/jgh.12711. PubMed PMID:
25160604.


315: Volarevic V, Nurkovic J, Arsenijevic N, Stojkovic M. Concise review:
Therapeutic potential of mesenchymal stem cells for the treatment of acute liver 
failure and cirrhosis. Stem Cells. 2014 Nov;32(11):2818-23. doi:
10.1002/stem.1818. Review. PubMed PMID: 25154380.


316: Joshita S, Umemura T, Ota M, Tanaka E. AST/platelet ratio index associates
with progression to hepatic failure and correlates with histological fibrosis
stage in Japanese patients with primary biliary cirrhosis. J Hepatol. 2014
Dec;61(6):1443-5. doi: 10.1016/j.jhep.2014.07.036. Epub 2014 Aug 23. PubMed PMID:
25152209.


317: Trivedi PJ, Bruns T, Li KK, Hirschfield GM. Reply to: "AST/platelet ratio
index associates with progression to hepatic failure and correlates with
histological fibrosis stage in Japanese patients with primary biliary cirrhosis".
J Hepatol. 2014 Dec;61(6):1445-6. doi: 10.1016/j.jhep.2014.08.020. Epub 2014 Aug 
23. PubMed PMID: 25152206.


318: Grunwald D, Kothari D, Malik R. Noninvasive markers in the assessment and
management of autoimmune liver diseases. Eur J Gastroenterol Hepatol. 2014
Oct;26(10):1065-72. doi: 10.1097/MEG.0000000000000176. Review. PubMed PMID:
25144494.


319: Salzedas-Netto AA, Chinen E, de Oliveira DF, Pasquetti AF, Azevedo RA, da
Silva Patricio FF, Cury EK, Gonzalez AM, Vicentine FP, Martins JL. Grade IV
fibrosis interferes in biliary drainage after Kasai procedure. Transplant Proc.
2014 Jul-Aug;46(6):1781-3. doi: 10.1016/j.transproceed.2014.05.045. PubMed PMID: 
25131036.


320: Poujol-Robert A, Boëlle PY, Conti F, Durand F, Duvoux C, Wendum D, Paradis
V, Mackiewicz V, Chazouillères O, Corpechot C, Poupon R. Aspirin may reduce liver
fibrosis progression: Evidence from a multicenter retrospective study of
recurrent hepatitis C after liver transplantation. Clin Res Hepatol
Gastroenterol. 2014 Oct;38(5):570-6. doi: 10.1016/j.clinre.2014.07.004. Epub 2014
Aug 15. PubMed PMID: 25130796.


321: van Gerven NM, Verwer BJ, Witte BI, van Erpecum KJ, van Buuren HR, Maijers
I, Visscher AP, Verschuren EC, van Hoek B, Coenraad MJ, Beuers UH, de Man RA,
Drenth JP, den Ouden JW, Verdonk RC, Koek GH, Brouwer JT, Guichelaar MM, Vrolijk 
JM, Mulder CJ, van Nieuwkerk CM, Bouma G; Dutch Autoimmune hepatitis STUDY group.
Epidemiology and clinical characteristics of autoimmune hepatitis in the
Netherlands. Scand J Gastroenterol. 2014 Oct;49(10):1245-54. doi:
10.3109/00365521.2014.946083. Epub 2014 Aug 15. PubMed PMID: 25123213.


322: Chandar J, Garcia J, Jorge L, Tekin A. Transplantation in autosomal
recessive polycystic kidney disease: liver and/or kidney? Pediatr Nephrol. 2015
Aug;30(8):1233-42. doi: 10.1007/s00467-014-2887-3. Epub 2014 Aug 13. Review.
PubMed PMID: 25115876.


323: Hartung EA, Guay-Woodford LM. Autosomal recessive polycystic kidney disease:
a hepatorenal fibrocystic disorder with pleiotropic effects. Pediatrics. 2014
Sep;134(3):e833-45. doi: 10.1542/peds.2013-3646. Epub 2014 Aug 11. Review. PubMed
PMID: 25113295; PubMed Central PMCID: PMC4143997.


324: Ceulemans LJ, Monbaliu D, Verslype C, van der Merwe S, Laleman W, Vos R,
Neyrinck A, Van Veer H, De Leyn P, Nevens F, Pirenne J, Verleden G, Van Raemdonck
D. Combined liver and lung transplantation with extended normothermic lung
preservation in a patient with end-stage emphysema complicated by drug-induced
acute liver failure. Am J Transplant. 2014 Oct;14(10):2412-6. doi:
10.1111/ajt.12856. Epub 2014 Aug 6. PubMed PMID: 25098631.


325: Staufer K, Halilbasic E, Trauner M, Kazemi-Shirazi L. Cystic fibrosis
related liver disease--another black box in hepatology. Int J Mol Sci. 2014 Aug
4;15(8):13529-49. doi: 10.3390/ijms150813529. Review. PubMed PMID: 25093717;
PubMed Central PMCID: PMC4159809.


326: Margini C, Vukotic R, Brodosi L, Bernardi M, Andreone P. Bone marrow derived
stem cells for the treatment of end-stage liver disease. World J Gastroenterol.
2014 Jul 21;20(27):9098-105. doi: 10.3748/wjg.v20.i27.9098. Review. PubMed PMID: 
25083082; PubMed Central PMCID: PMC4112892.


327: Lara J, López-Labrador F, González-Candelas F, Berenguer M, Khudyakov YE.
Computational models of liver fibrosis progression for hepatitis C virus chronic 
infection. BMC Bioinformatics. 2014;15 Suppl 8:S5. doi:
10.1186/1471-2105-15-S8-S5. Epub 2014 Jul 14. PubMed PMID: 25081062; PubMed
Central PMCID: PMC4120150.


328: Wen JW, Furth SL, Ruebner RL. Kidney and liver transplantation in children
with fibrocystic liver-kidney disease: data from the US Scientific Registry of
Transplant Recipients: 1990-2010. Pediatr Transplant. 2014 Nov;18(7):726-32. doi:
10.1111/petr.12330. Epub 2014 Jul 29. PubMed PMID: 25074681.


329: Chin JL, Chan G, Ryan JD, McCormick PA. Spleen stiffness can non-invasively 
assess resolution of portal hypertension after liver transplantation. Liver Int. 
2015 Feb;35(2):518-23. doi: 10.1111/liv.12647. Epub 2014 Aug 27. PubMed PMID:
25074281.


330: Van De Wauwer C, Verschuuren EA, Nossent GD, van der Bij W, den Hamer IJ,
Klinkenberg TJ, van den Berg AP, de Boer MT, Mariani MA, Erasmus ME. A staged
approach for a lung-liver transplant patient using ex vivo reconditioned lungs
first followed by an urgent liver transplantation. Transpl Int. 2015
Jan;28(1):129-33. doi: 10.1111/tri.12408. Epub 2014 Aug 29. PubMed PMID:
25070399.


331: Pleli T, Martin D, Kronenberger B, Brunner F, Köberle V, Grammatikos G,
Farnik H, Martinez Y, Finkelmeier F, Labocha S, Ferreirós N, Zeuzem S, Piiper A, 
Waidmann O. Serum autotaxin is a parameter for the severity of liver cirrhosis
and overall survival in patients with liver cirrhosis--a prospective cohort
study. PLoS One. 2014 Jul 25;9(7):e103532. doi: 10.1371/journal.pone.0103532.
eCollection 2014. PubMed PMID: 25062038; PubMed Central PMCID: PMC4111595.


332: Nielsen K, Clemmesen JO, Vassiliadis E, Vainer B. Liver collagen in
cirrhosis correlates with portal hypertension and liver dysfunction. APMIS. 2014 
Dec;122(12):1213-22. doi: 10.1111/apm.12287. Epub 2014 Jul 22. PubMed PMID:
25053449.


333: Joshi D, Pinzani M, Carey I, Agarwal K. Recurrent HCV after liver
transplantation-mechanisms, assessment and therapy. Nat Rev Gastroenterol
Hepatol. 2014 Dec;11(12):710-21. doi: 10.1038/nrgastro.2014.114. Epub 2014 Jul
15. Review. PubMed PMID: 25023032.


334: Weinmann A, Sattler T, Unold HP, Grambihler A, Teufel A, Koch S, Schuchmann 
M, Biesterfeld S, Wörns MA, Galle PR, Schulze-Bergkamen H. Predictive scores in
primary biliary cirrhosis: a retrospective single center analysis of 204
patients. J Clin Gastroenterol. 2015 May-Jun;49(5):438-47. doi:
10.1097/MCG.0000000000000176. PubMed PMID: 25014239.


335: Yoon JH, Lee JM, Joo I, Lee ES, Sohn JY, Jang SK, Lee KB, Han JK, Choi BI.
Hepatic fibrosis: prospective comparison of MR elastography and US shear-wave
elastography for evaluation. Radiology. 2014 Dec;273(3):772-82. doi:
10.1148/radiol.14132000. Epub 2014 Jul 7. PubMed PMID: 25007047.


336: Aini W, Miyagawa-Hayashino A, Ozeki M, Adeeb S, Hirata M, Tamaki K, Uemoto
S, Haga H. Accelerated telomere reduction and hepatocyte senescence in tolerated 
human liver allografts. Transpl Immunol. 2014 Aug;31(2):55-9. doi:
10.1016/j.trim.2014.06.008. Epub 2014 Jun 30. PubMed PMID: 24993398.


337: Janssen MC, de Kleine RH, van den Berg AP, Heijdra Y, van Scherpenzeel M,
Lefeber DJ, Morava E. Successful liver transplantation and long-term follow-up in
a patient with MPI-CDG. Pediatrics. 2014 Jul;134(1):e279-83. doi:
10.1542/peds.2013-2732. PubMed PMID: 24982104.


338: Kaldenbach M, Cubero FJ, Erschfeld S, Liedtke C, Trautwein C, Streetz K.
Hepatic tissue environment in NEMO-deficient mice critically regulates positive
selection of donor cells after hepatocyte transplantation. PLoS One. 2014 Jun
30;9(6):e100786. doi: 10.1371/journal.pone.0100786. eCollection 2014. PubMed
PMID: 24979756; PubMed Central PMCID: PMC4076192.


339: Williamson KD, Chapman RW. Primary sclerosing cholangitis. Dig Dis.
2014;32(4):438-45. doi: 10.1159/000358150. Epub 2014 Jun 23. Review. PubMed PMID:
24969292.


340: Hirabaru M, Mochizuki K, Takatsuki M, Soyama A, Kosaka T, Kuroki T,
Shimokawa I, Eguchi S. Expression of alpha smooth muscle actin in living donor
liver transplant recipients. World J Gastroenterol. 2014 Jun 14;20(22):7067-74.
doi: 10.3748/wjg.v20.i22.7067. PubMed PMID: 24966580; PubMed Central PMCID:
PMC4051953.


341: Seshadri RM, Besur S, Niemeyer DJ, Templin M, McKillop IH, Swan RZ, Martinie
JB, Russo MW, Iannitti DA. Survival analysis of patients with stage I and II
hepatocellular carcinoma after a liver transplantation or liver resection. HPB
(Oxford). 2014 Dec;16(12):1102-9. doi: 10.1111/hpb.12300. Epub 2014 Jun 25.
PubMed PMID: 24964271; PubMed Central PMCID: PMC4253334.


342: Kern RM, Seethamraju H, Blanc PD, Sinha N, Loebe M, Golden J, Kukreja J,
Scheinin S, Hays S, Kleinhenz ME, Leard L, Hoopes C, Singer JP. The feasibility
of lung transplantation in HIV-seropositive patients. Ann Am Thorac Soc. 2014
Jul;11(6):882-9. doi: 10.1513/AnnalsATS.201402-083OC. PubMed PMID: 24964265;
PubMed Central PMCID: PMC4213997.


343: Farid WR, Verhoeven CJ, de Jonge J, Metselaar HJ, Kazemier G, van der Laan
LJ. The ins and outs of microRNAs as biomarkers in liver disease and
transplantation. Transpl Int. 2014 Dec;27(12):1222-32. doi: 10.1111/tri.12379.
Epub 2014 Sep 29. Review. PubMed PMID: 24963540.


344: Flemming JA, Vagefi PA, Freise CE, Yao FY, Terrault NA. Restricting liver
transplant recipients to younger donors does not increase the wait-list time or
the dropout rate: the hepatitis C experience. Liver Transpl. 2014
Oct;20(10):1202-10. doi: 10.1002/lt.23937. Epub 2014 Sep 3. PubMed PMID:
24961679; PubMed Central PMCID: PMC4803440.


345: Vallin M, Guillaud O, Boillot O, Hervieu V, Scoazec JY, Dumortier J.
Recurrent or de novo nonalcoholic fatty liver disease after liver
transplantation: natural history based on liver biopsy analysis. Liver Transpl.
2014 Sep;20(9):1064-71. doi: 10.1002/lt.23936. PubMed PMID: 24961607.


346: Barbier L, Souche R, Slim K, Ah-Soune P. Long-term consequences of bile duct
injury after cholecystectomy. J Visc Surg. 2014 Sep;151(4):269-79. doi:
10.1016/j.jviscsurg.2014.05.006. Epub 2014 Jun 19. Review. PubMed PMID: 24954866.


347: Andriulli A, Nardi A, Di Marco V, Ippolito AM, Gavrila C, Aghemo A, Di Paolo
D, Squadrito G, Grassi E, Calvaruso V, Valvano MR, Brancaccio G, Craxi A,
Angelico M; Collaborators. An a priori prediction model of response to
peginterferon plus ribavirin dual therapy in naïve patients with genotype 1
chronic hepatitis C. Dig Liver Dis. 2014 Sep;46(9):818-25. doi:
10.1016/j.dld.2014.05.015. Epub 2014 Jun 20. PubMed PMID: 24953209.


348: Yamagiwa S, Sato Y, Ichida T, Setsu T, Tominaga K, Kamimura H, Tsuchiya A,
Takamura M, Matsuda Y, Aoyagi Y. Imbalance between CD56+bright and CD56+dim
natural killer cell subsets in the liver of patients with recurrent hepatitis C
after liver transplantation. Biomed Res. 2014;35(3):177-84. PubMed PMID:
24942856.


349: Venturi C, Sempoux C, Quinones JA, Bourdeaux C, Hoyos SP, Sokal E, Reding R.
Dynamics of allograft fibrosis in pediatric liver transplantation. Am J
Transplant. 2014 Jul;14(7):1648-56. doi: 10.1111/ajt.12740. Epub 2014 Jun 16.
PubMed PMID: 24934832.


350: Lammers WJ, Kowdley KV, van Buuren HR. Predicting outcome in primary biliary
cirrhosis. Ann Hepatol. 2014 Jul-Aug;13(4):316-26. Review. PubMed PMID: 24927602.


351: deSante J, Caplan A, Hippen B, Testa G, Lantos JD. Was Sarah Murnaghan
treated justly? Pediatrics. 2014 Jul;134(1):155-62. doi: 10.1542/peds.2013-4189. 
Epub 2014 Jun 2. PubMed PMID: 24918227.


352: Rowland M, Gallagher C, Gallagher CG, Laoide RÓ, Canny G, Broderick AM,
Drummond J, Greally P, Slattery D, Daly L, McElvaney NG, Bourke B. Outcome in
patients with cystic fibrosis liver disease. J Cyst Fibros. 2015 Jan;14(1):120-6.
doi: 10.1016/j.jcf.2014.05.013. Epub 2014 Jun 7. PubMed PMID: 24917116.


353: Wadei HM, Heckman MG, Rawal B, Taner CB, Mai ML, Cortese C, Rosser BG, Gonwa
TA, Keaveny AP. Renal outcomes of liver transplant recipients who had
pretransplant kidney biopsy. Transplantation. 2014 Dec 27;98(12):1323-30. doi:
10.1097/TP.0000000000000215. PubMed PMID: 24914572.


354: Ohe H, Uchida Y, Yoshizawa A, Hirao H, Taniguchi M, Maruya E, Yurugi K,
Hishida R, Maekawa T, Uemoto S, Terasaki PI. Association of anti-human leukocyte 
antigen and anti-angiotensin II type 1 receptor antibodies with liver allograft
fibrosis after immunosuppression withdrawal. Transplantation. 2014 Nov
27;98(10):1105-11. doi: 10.1097/TP.0000000000000185. PubMed PMID: 24914568.


355: Sanada Y, Matsumoto K, Urahashi T, Ihara Y, Wakiya T, Okada N, Yamada N,
Hirata Y, Mizuta K. Protocol liver biopsy is the only examination that can detect
mid-term graft fibrosis after pediatric liver transplantation. World J
Gastroenterol. 2014 Jun 7;20(21):6638-50. doi: 10.3748/wjg.v20.i21.6638. PubMed
PMID: 24914389; PubMed Central PMCID: PMC4047353.


356: Mourad MM, Reay M, Muiesan P, Mirza DF, Perera MT. Patient with liver
dysfunction while maintained on veno-venous extracorporeal membrane oxygenation
should not be overlooked as a potential donor. Transpl Int. 2014 Jun;27(6):e50-3.
doi: 10.1111/tri.12290. Epub 2014 Apr 1. Review. PubMed PMID: 24906166.


357: Bettermann K, Hohensee T, Haybaeck J. Steatosis and steatohepatitis: complex
disorders. Int J Mol Sci. 2014 Jun 3;15(6):9924-44. doi: 10.3390/ijms15069924.
Review. PubMed PMID: 24897026; PubMed Central PMCID: PMC4100130.


358: Morbitzer KA, Taber DJ, Pilch NA, Meadows HB, Fleming JN, Bratton CF,
McGillicuddy JW, Baliga PK, Chavin KD. The impact of diabetes mellitus and
glycemic control on clinical outcomes following liver transplant for hepatitis C.
Clin Transplant. 2014 Aug;28(8):862-8. doi: 10.1111/ctr.12391. Epub 2014 Jun 20. 
PubMed PMID: 24893750.


359: Niu Y, Chen X, Feng L, You H, Ren X, Liu H, Zheng J, Shen Z, Jia J.
Anti-HBc-positive/HBsAg-negative liver donors pose a higher risk of occult HBV
infection but do not cause severe histological damage in liver grafts. Clin Res
Hepatol Gastroenterol. 2014 Sep;38(4):475-80. doi: 10.1016/j.clinre.2014.03.016. 
Epub 2014 May 15. PubMed PMID: 24835492.


360: Alhosh R, Genyk Y, Alexopoulos S, Thomas D, Zhou S, Yanni G, Kerkar N.
Hepatopulmonary syndrome associated with nodular regenerative hyperplasia after
liver transplantation in a child. Pediatr Transplant. 2014 Aug;18(5):E157-60.
doi: 10.1111/petr.12281. Epub 2014 May 13. PubMed PMID: 24820314.


361: Mavila N, James D, Shivakumar P, Nguyen MV, Utley S, Mak K, Wu A, Zhou S,
Wang L, Vendyres C, Groff M, Asahina K, Wang KS. Expansion of
prominin-1-expressing cells in association with fibrosis of biliary atresia.
Hepatology. 2014 Sep;60(3):941-53. doi: 10.1002/hep.27203. Epub 2014 Jul 17.
PubMed PMID: 24798639; PubMed Central PMCID: PMC4146699.


362: Matsumoto CS, Kaufman SS, Island ER, Kallakury B, Yazigi NA, Khan KM,
Fishbein TM. Hepatic explant pathology of pediatric intestinal transplant
recipients previously treated with omega-3 fatty acid lipid emulsion. J Pediatr. 
2014 Jul;165(1):59-64. doi: 10.1016/j.jpeds.2014.03.034. Epub 2014 May 3. PubMed 
PMID: 24793206.


363: Reiner Ž, Guardamagna O, Nair D, Soran H, Hovingh K, Bertolini S, Jones S,
Ćorić M, Calandra S, Hamilton J, Eagleton T, Ros E. Lysosomal acid lipase
deficiency--an under-recognized cause of dyslipidaemia and liver dysfunction.
Atherosclerosis. 2014 Jul;235(1):21-30. doi:
10.1016/j.atherosclerosis.2014.04.003. Epub 2014 Apr 15. Review. PubMed PMID:
24792990.


364: Winkler S, Borkham-Kamphorst E, Stock P, Brückner S, Dollinger M,
Weiskirchen R, Christ B. Human mesenchymal stem cells towards non-alcoholic
steatohepatitis in an immunodeficient mouse model. Exp Cell Res. 2014 Aug
15;326(2):230-9. doi: 10.1016/j.yexcr.2014.04.017. Epub 2014 Apr 28. PubMed PMID:
24786317.


365: Kim B, Trivedi A, Thung SN, Grewal P. Case report of successful treatment of
fibrosing cholestatic hepatitis C with sofosbuvir and ribavirin after liver
transplantation. Semin Liver Dis. 2014 Feb;34(1):108-12. doi:
10.1055/s-0034-1371084. Epub 2014 Apr 29. PubMed PMID: 24782264.


366: Maan R, van der Meer AJ, Hansen BE, Feld JJ, Wedemeyer H, Dufour JF, Zangneh
HF, Lammert F, Manns MP, Zeuzem S, Janssen HL, de Knegt RJ, Veldt BJ. Effect of
thrombocytopenia on treatment tolerability and outcome in patients with chronic
HCV infection and advanced hepatic fibrosis. J Hepatol. 2014 Sep;61(3):482-91.
doi: 10.1016/j.jhep.2014.04.021. Epub 2014 Apr 26. PubMed PMID: 24780302.


367: Tanaka S, Iimuro Y, Hirano T, Hai S, Suzumura K, Fujimoto J. Prediction of
Postoperative Hepatic Failure after Liver Resection for Hepatocellular Carcinoma:
Significance of the Aspartate Aminotransferase-to-Platelet Ratio Index.
Hepatogastroenterology. 2014 May;61(131):755-61. PubMed PMID: 26176070.


368: Layden JE, Tayo BO, Cotler SJ, Clark NM, Baraoidan K, Friedman SL, Cooper
RS. Association of genetic variants with rapid fibrosis: progression after liver 
transplantation for hepatitis C. Transplantation. 2014 May 27;97(10):1072-8. doi:
10.1097/01.TP.0000440953.06886.a3. PubMed PMID: 24770613; PubMed Central PMCID:
PMC4524502.


369: Murakami K, Kawagishi N, Ishida K, Sekiguchi S, Fujishima F, Sasano H,
Ohuchi N. Fibrosing cholestatic hepatitis developing within one month after
living donor liver transplantation for chronic hepatitis C-related cirrhosis: a
case report. Transplant Proc. 2014 Apr;46(3):995-8. doi:
10.1016/j.transproceed.2013.09.047. PubMed PMID: 24767401.


370: Liao CC, Chen TY, Tsang LC, Ou SY, Yu CY, Hsu HW, Cheng YF, Chiu KW, Eng HL,
Chen CL, Huang TL. The acoustic radiation force impulse elastography evaluation
of liver fibrosis in posttransplantation dysfunction of living donor liver
transplantation. Transplant Proc. 2014 Apr;46(3):876-9. doi:
10.1016/j.transproceed.2013.12.012. PubMed PMID: 24767370.


371: Dabbous HM, Elmeteini MS, Sakr MA, Montasser IF, Bahaa M, Abdelaal A, Fathy 
M, Refaie R, Seyam M, Abdelmonem A, Mukhtar A, Hegazy N, Almoneiri M. Optimizing 
outcome of recurrent hepatitis C virus genotype 4 after living donor liver
transplantation: moving forward by looking back. Transplant Proc. 2014
Apr;46(3):822-7. doi: 10.1016/j.transproceed.2013.11.152. PubMed PMID: 24767357.


372: Feier FH, Chapchap P, Pugliese R, da Fonseca EA, Carnevale FC, Moreira AM,
Zurstrassen C, Santos AC, Miura IK, Baggio V, Porta A, Guimarães T, Cândido H,
Benavides M, Godoy A, Leite KM, Porta G, Kondo M, Seda-Neto J. Diagnosis and
management of biliary complications in pediatric living donor liver transplant
recipients. Liver Transpl. 2014 Aug;20(8):882-92. doi: 10.1002/lt.23896. PubMed
PMID: 24760734.


373: Pang JX, Zimmer S, Niu S, Crotty P, Tracey J, Pradhan F, Shaheen AA, Coffin 
CS, Heitman SJ, Kaplan GG, Swain MG, Myers RP. Liver stiffness by transient
elastography predicts liver-related complications and mortality in patients with 
chronic liver disease. PLoS One. 2014 Apr 22;9(4):e95776. doi:
10.1371/journal.pone.0095776. eCollection 2014. PubMed PMID: 24755824; PubMed
Central PMCID: PMC3995722.


374: Joshi D, Carey I, Foxton M, Al-Freah M, Bruce M, Heaton N, Quaglia A,
O'Grady J, Aluvihare V, Agarwal K. CXCL10 levels identify individuals with rapid 
fibrosis at 12 months post-transplant for hepatitis C virus and predict treatment
response. Clin Transplant. 2014 May;28(5):569-78. doi: 10.1111/ctr.12354. Epub
2014 Apr 21. PubMed PMID: 24750380.


375: Goldschmidt I, Brauch C, Poynard T, Baumann U. Spleen stiffness measurement 
by transient elastography to diagnose portal hypertension in children. J Pediatr 
Gastroenterol Nutr. 2014 Aug;59(2):197-203. doi: 10.1097/MPG.0000000000000400.
PubMed PMID: 24732027.


376: Gane EJ, Agarwal K. Directly acting antivirals (DAAs) for the treatment of
chronic hepatitis C virus infection in liver transplant patients: "a flood of
opportunity". Am J Transplant. 2014 May;14(5):994-1002. doi: 10.1111/ajt.12714.
Epub 2014 Apr 14. Review. PubMed PMID: 24730431.


377: Ghouse R, Chu A, Wang Y, Perlmutter DH. Mysteries of α1-antitrypsin
deficiency: emerging therapeutic strategies for a challenging disease. Dis Model 
Mech. 2014 Apr;7(4):411-9. doi: 10.1242/dmm.014092. Review. PubMed PMID:
24719116; PubMed Central PMCID: PMC3974452.


378: Kwo PY, Ghabril M, Lacerda MA, Joseph Tector A, Fridell JA, Vianna R.
Telaprevir with peginterferon/ribavirin for retreatment of null responders with
advanced fibrosis post-orthotopic liver transplant. Clin Transplant. 2014
Jun;28(6):722-7. doi: 10.1111/ctr.12372. Epub 2014 May 14. PubMed PMID: 24708229.


379: Dhanasekaran R, Firpi RJ. Challenges of recurrent hepatitis C in the liver
transplant patient. World J Gastroenterol. 2014 Apr 7;20(13):3391-400. doi:
10.3748/wjg.v20.i13.3391. Review. PubMed PMID: 24707122; PubMed Central PMCID:
PMC3974506.


380: Mariño Z, Mensa L, Crespo G, Miquel R, Bruguera M, Pérez-Del-Pulgar S, Bosch
J, Forns X, Navasa M. Early periportal sinusoidal fibrosis is an accurate marker 
of accelerated HCV recurrence after liver transplantation. J Hepatol. 2014
Aug;61(2):270-7. doi: 10.1016/j.jhep.2014.03.029. Epub 2014 Apr 1. PubMed PMID:
24703854.


381: Suominen JS, Lampela H, Heikkilä P, Lohi J, Jalanko H, Pakarinen MP.
Myofibroblastic cell activation and neovascularization predict native liver
survival and development of esophageal varices in biliary atresia. World J
Gastroenterol. 2014 Mar 28;20(12):3312-9. doi: 10.3748/wjg.v20.i12.3312. PubMed
PMID: 24696612; PubMed Central PMCID: PMC3964401.


382: Dumortier J, Salamé E, Roche B, Hurtova M, Conti F, Radenne S, Vanlemmens C,
Pageaux GP, Saliba F, Samuel D, Compagnon P, Neau-Cransac M, Calmus Y, Guillaud
O, Gugenheim J, Altieri M, Durand F, Hardwigsen J, Lorho R, Dharancy S, Leroy V, 
Di Giambattista F, Duvoux C. Severe fibrosis in patients with recurrent hepatitis
C after liver transplantation: a French experience on 250 patients over 15 years 
(the Orfèvre study). Clin Res Hepatol Gastroenterol. 2014 Jun;38(3):292-9. doi:
10.1016/j.clinre.2014.02.007. Epub 2014 Mar 29. PubMed PMID: 24685602.


383: O'Leary JG, Kaneku H, Jennings L, Susskind BM, Terasaki PI, Klintmalm GB.
Donor-specific alloantibodies are associated with fibrosis progression after
liver transplantation in hepatitis C virus-infected patients. Liver Transpl. 2014
Jun;20(6):655-63. doi: 10.1002/lt.23854. PubMed PMID: 24678017.


384: Terrault NA, Stravitz RT, Lok AS, Everson GT, Brown RS Jr, Kulik LM, Olthoff
KM, Saab S, Adeyi O, Argo CK, Everhart JE, Rodrigo del R; A2ALL Study Group.
Hepatitis C disease severity in living versus deceased donor liver transplant
recipients: an extended observation study. Hepatology. 2014 Apr;59(4):1311-9.
doi: 10.1002/hep.26920. Epub 2014 Mar 1. PubMed PMID: 24677192; PubMed Central
PMCID: PMC4118586.


385: Rendina M, D'Amato M, Castellaneta A, Castellaneta NM, Brambilla N,
Giacovelli G, Rovati L, Rizzi SF, Zappimbulso M, Bringiotti RS, Di Leo A.
Antiviral activity and safety profile of silibinin in HCV patients with advanced 
fibrosis after liver transplantation: a randomized clinical trial. Transpl Int.
2014 Jul;27(7):696-704. doi: 10.1111/tri.12324. Epub 2014 May 10. PubMed PMID:
24673819.


386: Suda H, Yoshii D, Yamamura K, Yokouchi Y, Inomata Y. New insight into
reactive ductular cells of biliary atresia provided by pathological assessment of
SOX9. Pediatr Surg Int. 2014 May;30(5):481-92. PubMed PMID: 24658905.


387: Terrault N, Reddy KR, Poordad F, Curry M, Schiano T, Johl J, Shaikh O, Dove 
L, Shetty K, Millis M, Schiff E, Regenstein F, Barnes D, Barin B, Peters M,
Roland M, Stock P; HIVTR Investigators. Peginterferon and ribavirin for treatment
of recurrent hepatitis C disease in HCV-HIV coinfected liver transplant
recipients. Am J Transplant. 2014 May;14(5):1129-35. doi: 10.1111/ajt.12668. Epub
2014 Mar 17. PubMed PMID: 24636466.


388: Ayva EŞ, Özdemir BH, Tepeoğlu M, Haberal M. Pathological findings of liver
allografts evaluated at autopsy. Exp Clin Transplant. 2014 Mar;12 Suppl 1:120-5. 
PubMed PMID: 24635808.


389: Tepeoğlu M, Özdemir BH, Taşlıca Z, Haberal M. Cutaneous disorders in liver
transplant recipients. Exp Clin Transplant. 2014 Mar;12 Suppl 1:101-5. PubMed
PMID: 24635804.


390: Mandorfer M, Bota S, Schwabl P, Bucsics T, Pfisterer N, Kruzik M, Hagmann M,
Blacky A, Ferlitsch A, Sieghart W, Trauner M, Peck-Radosavljevic M, Reiberger T. 
Nonselective β blockers increase risk for hepatorenal syndrome and death in
patients with cirrhosis and spontaneous bacterial peritonitis. Gastroenterology. 
2014 Jun;146(7):1680-90.e1. doi: 10.1053/j.gastro.2014.03.005. Epub 2014 Mar 12. 
PubMed PMID: 24631577.


391: Panaro F, Ramos J, Gallix B, Mercier G, Herrero A, Niampa H, Pageaux GP,
Navarro F. Hepatic artery complications following liver transplantation. Does
preoperative chemoembolization impact the postoperative course? Clin Transplant. 
2014 May;28(5):598-605. doi: 10.1111/ctr.12358. Epub 2014 Apr 21. PubMed PMID:
24628275.


392: Montano-Loza AJ. Muscle wasting: a nutritional criterion to prioritize
patients for liver transplantation. Curr Opin Clin Nutr Metab Care. 2014
May;17(3):219-25. doi: 10.1097/MCO.0000000000000046. Review. PubMed PMID:
24613858.


393: Anzidei M, Napoli A, Sandolo F, Marincola BC, Di Martino M, Berloco P, Bosco
S, Bezzi M, Catalano C. Magnetic resonance-guided focused ultrasound ablation in 
abdominal moving organs: a feasibility study in selected cases of pancreatic and 
liver cancer. Cardiovasc Intervent Radiol. 2014 Dec;37(6):1611-7. doi:
10.1007/s00270-014-0861-x. Epub 2014 Mar 5. PubMed PMID: 24595660.


394: O'Leary JG, Demetris AJ, Friedman LS, Gebel HM, Halloran PF, Kirk AD,
Knechtle SJ, McDiarmid SV, Shaked A, Terasaki PI, Tinckam KJ, Tomlanovich SJ,
Wood KJ, Woodle ES, Zachary AA, Klintmalm GB. The role of donor-specific HLA
alloantibodies in liver transplantation. Am J Transplant. 2014 Apr;14(4):779-87. 
doi: 10.1111/ajt.12667. Epub 2014 Mar 1. PubMed PMID: 24580828; PubMed Central
PMCID: PMC4412601.


395: Del Bello A, Congy-Jolivet N, Muscari F, Lavayssière L, Esposito L,
Cardeau-Desangles I, Guitard J, Dörr G, Suc B, Duffas JP, Alric L, Bureau C,
Danjoux M, Guilbeau-Frugier C, Blancher A, Rostaing L, Kamar N. Prevalence,
incidence and risk factors for donor-specific anti-HLA antibodies in maintenance 
liver transplant patients. Am J Transplant. 2014 Apr;14(4):867-75. doi:
10.1111/ajt.12651. Epub 2014 Mar 1. PubMed PMID: 24580771.


396: Kim H, Lee K, Lee KW, Yi NJ, Lee HW, Hong G, Choi Y, You T, Suh SW, Jang JJ,
Suh KS. Histologically proven non-alcoholic fatty liver disease and clinically
related factors in recipients after liver transplantation. Clin Transplant. 2014 
May;28(5):521-9. doi: 10.1111/ctr.12343. Epub 2014 Apr 16. PubMed PMID: 24579874.


397: Zhao Y, Shi J. Metastasis in lung transplant after hepatic transplant for
cholangiocarcinoma. Asian Cardiovasc Thorac Ann. 2013 Jun;21(3):371. doi:
10.1177/0218492312454279. PubMed PMID: 24570515.


398: Dziodzio T, Biebl M, Pratschke J. Impact of brain death on
ischemia/reperfusion injury in liver transplantation. Curr Opin Organ Transplant.
2014 Apr;19(2):108-14. doi: 10.1097/MOT.0000000000000061. Review. PubMed PMID:
24565958.


399: Fickert P, Pollheimer MJ, Beuers U, Lackner C, Hirschfield G, Housset C,
Keitel V, Schramm C, Marschall HU, Karlsen TH, Melum E, Kaser A, Eksteen B,
Strazzabosco M, Manns M, Trauner M; International PSC Study Group (IPSCSG).
Characterization of animal models for primary sclerosing cholangitis (PSC). J
Hepatol. 2014 Jun;60(6):1290-303. doi: 10.1016/j.jhep.2014.02.006. Epub 2014 Feb 
19. Review. PubMed PMID: 24560657; PubMed Central PMCID: PMC4517670.


400: Scorletti E, Bhatia L, McCormick KG, Clough GF, Nash K, Calder PC, Byrne CD;
WELCOME Trial Investigators. Design and rationale of the WELCOME trial: A
randomised, placebo controlled study to test the efficacy of purified long
chainomega-3 fatty acid treatment in non-alcoholic fatty liver disease
[corrected]. Contemp Clin Trials. 2014 Mar;37(2):301-11. doi:
10.1016/j.cct.2014.02.002. Epub 2014 Feb 18. Erratum in: Contemp Clin Trials.
2014 May;38(1):156. PubMed PMID: 24556343.


401: Suh CH, Kim SY, Kim KW, Lim YS, Lee SJ, Lee MG, Lee J, Lee SG, Yu E.
Determination of normal hepatic elasticity by using real-time shear-wave
elastography. Radiology. 2014 Jun;271(3):895-900. doi: 10.1148/radiol.14131251.
Epub 2014 Feb 20. PubMed PMID: 24555633.


402: Fernández-Lainez C, Ibarra-González I, Belmont-Martínez L, Monroy-Santoyo S,
Guillén-López S, Vela-Amieva M. Tyrosinemia type I: clinical and biochemical
analysis of patients in Mexico. Ann Hepatol. 2014 Mar-Apr;13(2):265-72. PubMed
PMID: 24552869.


403: Vergniol J, Boursier J, Coutzac C, Bertrais S, Foucher J, Angel C, Chermak
F, Hubert IF, Merrouche W, Oberti F, de Lédinghen V, Calès P. Evolution of
noninvasive tests of liver fibrosis is associated with prognosis in patients with
chronic hepatitis C. Hepatology. 2014 Jul;60(1):65-76. doi: 10.1002/hep.27069.
PubMed PMID: 24519328.


404: Mandal S, Miraglia R, Maruzzelli L, Liotta R, Tuzzolino F, Spada M, Riva S, 
Luca A. US-guided percutaneous liver biopsy in pediatric liver transplant
recipients. J Pediatr Gastroenterol Nutr. 2014 Jun;58(6):756-61. doi:
10.1097/MPG.0000000000000328. PubMed PMID: 24509302.


405: Salah A, Fujimoto M, Yoshizawa A, Yurugi K, Miyagawa-Hayashino A, Sumiyoshi 
S, Minamiguchi S, Uemoto S, Maekawa T, Haga H. Application of complement
component 4d immunohistochemistry to ABO-compatible and ABO-incompatible liver
transplantation. Liver Transpl. 2014 Feb;20(2):200-9. doi: 10.1002/lt.23789.
PubMed PMID: 24470446.


406: Aherfi S, Borentain P, Raissouni F, Le Goffic A, Guisset M, Renou C, Grimaud
JC, Hardwigsen J, Garcia S, Botta-Fridlund D, Nafati C, Motte A, Le Treut YP,
Colson P, Gerolami R. Liver transplantation for acute liver failure related to
autochthonous genotype 3 hepatitis E virus infection. Clin Res Hepatol
Gastroenterol. 2014 Feb;38(1):24-31. doi: 10.1016/j.clinre.2013.05.013. Epub 2014
Jan 23. PubMed PMID: 24462173.


407: Levy G, Villamil FG, Nevens F, Metselaar HJ, Clavien PA, Klintmalm G, Jones 
R, Migliaccio M, Prestele H, Orsenigo R; REFINE Study Group. REFINE: a randomized
trial comparing cyclosporine A and tacrolimus on fibrosis after liver
transplantation for hepatitis C. Am J Transplant. 2014 Mar;14(3):635-46. doi:
10.1111/ajt.12620. Epub 2014 Jan 23. PubMed PMID: 24456049.


408: Bandsma RH, Bozic MA, Fridell JA, Crull MH, Molleston J, Avitzur Y,
Mozer-Glassberg Y, Gonzalez-Peralta RP, Hodik M, Fecteau A, de Angelis M, Durie
P, Ng VL. Simultaneous liver-pancreas transplantation for cystic fibrosis-related
liver disease: a multicenter experience. J Cyst Fibros. 2014 Jul;13(4):471-7.
doi: 10.1016/j.jcf.2013.12.010. Epub 2014 Jan 16. PubMed PMID: 24440180.


409: Al-Lawati TT. Fibropolycystic disease of the liver and kidney in Oman. Arab 
J Gastroenterol. 2013 Dec;14(4):173-5. doi: 10.1016/j.ajg.2013.11.004. Epub 2013 
Dec 23. PubMed PMID: 24433648.


410: Yimam KK, Bowlus CL. Diagnosis and classification of primary sclerosing
cholangitis. Autoimmun Rev. 2014 Apr-May;13(4-5):445-50. doi:
10.1016/j.autrev.2014.01.040. Epub 2014 Jan 11. Review. PubMed PMID: 24424180.


411: Hang HL, Xia Q. Role of BMSCs in liver regeneration and metastasis after
hepatectomy. World J Gastroenterol. 2014 Jan 7;20(1):126-32. doi:
10.3748/wjg.v20.i1.126. Review. PubMed PMID: 24415865; PubMed Central PMCID:
PMC3886001.


412: Baker ES, Burnum-Johnson KE, Jacobs JM, Diamond DL, Brown RN, Ibrahim YM,
Orton DJ, Piehowski PD, Purdy DE, Moore RJ, Danielson WF 3rd, Monroe ME, Crowell 
KL, Slysz GW, Gritsenko MA, Sandoval JD, Lamarche BL, Matzke MM, Webb-Robertson
BJ, Simons BC, McMahon BJ, Bhattacharya R, Perkins JD, Carithers RL Jr, Strom S, 
Self SG, Katze MG, Anderson GA, Smith RD. Advancing the high throughput
identification of liver fibrosis protein signatures using multiplexed ion
mobility spectrometry. Mol Cell Proteomics. 2014 Apr;13(4):1119-27. doi:
10.1074/mcp.M113.034595. Epub 2014 Jan 8. PubMed PMID: 24403597; PubMed Central
PMCID: PMC3977189.


413: Dare AJ, Plank LD, Phillips AR, Gane EJ, Harrison B, Orr D, Jiang Y,
Bartlett AS. Additive effect of pretransplant obesity, diabetes, and
cardiovascular risk factors on outcomes after liver transplantation. Liver
Transpl. 2014 Mar;20(3):281-90. doi: 10.1002/lt.23818. PubMed PMID: 24395145.


414: Czaja AJ. Review article: The prevention and reversal of hepatic fibrosis in
autoimmune hepatitis. Aliment Pharmacol Ther. 2014 Feb;39(4):385-406. doi:
10.1111/apt.12592. Epub 2014 Jan 6. Review. PubMed PMID: 24387318.


415: Oliver JB, Peters S, Bongu A, Beidas AK, Dikdan G, Brown L, Koneru B.
Prerecovery liver biopsy in the brain-dead donor: a case-control study of
logistics, safety, precision, and utility. Liver Transpl. 2014 Feb;20(2):237-44. 
doi: 10.1002/lt.23786. Epub 2014 Jan 2. PubMed PMID: 24382833.


416: Tan ZM, Sun BC. Effects of antiviral therapy on preventing liver
tumorigenesis and hepatocellular carcinoma recurrence. World J Gastroenterol.
2013 Dec 21;19(47):8895-901. doi: 10.3748/wjg.v19.i47.8895. Review. PubMed PMID: 
24379613; PubMed Central PMCID: PMC3870541.


417: Howell J, Angus P, Gow P. Hepatitis C recurrence: the Achilles heel of liver
transplantation. Transpl Infect Dis. 2014 Feb;16(1):1-16. doi: 10.1111/tid.12173.
Epub 2013 Dec 30. Review. PubMed PMID: 24372756.


418: Kim SU, Kim BK, Han KH. Clinical application of liver stiffness measurement 
using transient elastography: a surgical perspective. Digestion.
2013;88(4):258-65. doi: 10.1159/000355948. Epub 2013 Dec 11. Review. PubMed PMID:
24335341.


419: Schukfeh N, Gerner P, Paul A, Kathemann S, Metzelder M. Laparoscopic button 
cholecystostomy for progressive familial intrahepatic cholestasis in two
children. Eur J Pediatr Surg. 2014 Oct;24(5):433-6. doi: 10.1055/s-0033-1360457. 
Epub 2013 Dec 10. PubMed PMID: 24327224.


420: Hoerning A, Raub S, Neudorf U, Müntjes C, Kathemann S, Lainka E, Stehling F,
Hoyer PF, Gerner P. Pulse oximetry is insufficient for timely diagnosis of
hepatopulmonary syndrome in children with liver cirrhosis. J Pediatr. 2014
Mar;164(3):546-52.e1-2. doi: 10.1016/j.jpeds.2013.10.070. Epub 2013 Dec 8. PubMed
PMID: 24321540.


421: Vajro P, Ferrante L, Lenta S, Mandato C, Persico M. Management of adults
with paediatric-onset chronic liver disease: strategic issues for transition
care. Dig Liver Dis. 2014 Apr;46(4):295-301. doi: 10.1016/j.dld.2013.10.018. Epub
2013 Dec 8. Review. PubMed PMID: 24321359.


422: Gurusamy KS, Tsochatzis E, Toon CD, Xirouchakis E, Burroughs AK, Davidson
BR. Antiviral interventions for liver transplant patients with recurrent graft
infection due to hepatitis C virus. Cochrane Database Syst Rev. 2013 Dec
4;(12):CD006803. doi: 10.1002/14651858.CD006803.pub4. Review. PubMed PMID:
24307460.


423: Gurusamy KS, Tsochatzis E, Toon CD, Davidson BR, Burroughs AK. Antiviral
prophylaxis for the prevention of chronic hepatitis C virus in patients
undergoing liver transplantation. Cochrane Database Syst Rev. 2013 Dec
2;(12):CD006573. doi: 10.1002/14651858.CD006573.pub3. Review. PubMed PMID:
24297303.


424: Inoue Y, Kokudo N. Elastography for hepato-biliary-pancreatic surgery. Surg 
Today. 2014 Oct;44(10):1793-800. doi: 10.1007/s00595-013-0799-7. Epub 2013 Nov
30. Review. PubMed PMID: 24292652; PubMed Central PMCID: PMC4162976.


425: Lampela H, Kosola S, Heikkilä P, Lohi J, Jalanko H, Pakarinen MP. Native
liver histology after successful portoenterostomy in biliary atresia. J Clin
Gastroenterol. 2014 Sep;48(8):721-8. doi: 10.1097/MCG.0000000000000013. PubMed
PMID: 24275708.


426: Rotellar F, Pardo F, Benito A, Martí-Cruchaga P, Zozaya G, Lopez L, Hidalgo 
F, Sangro B, Herrero I. Totally laparoscopic right-lobe hepatectomy for adult
living donor liver transplantation: useful strategies to enhance safety. Am J
Transplant. 2013 Dec;13(12):3269-73. doi: 10.1111/ajt.12471. Epub 2013 Oct 8.
PubMed PMID: 24266975.


427: Krawczyk M, Portincasa P, Lammert F. PNPLA3-associated steatohepatitis:
toward a gene-based classification of fatty liver disease. Semin Liver Dis. 2013 
Nov;33(4):369-79. doi: 10.1055/s-0033-1358525. Epub 2013 Nov 12. Review. PubMed
PMID: 24222094.


428: Kelly MA, Kaplan M, Nydam T, Wachs M, Bak T, Kam I, Zimmerman MA. Sirolimus 
reduces the risk of significant hepatic fibrosis after liver transplantation for 
hepatitis C virus: a single-center experience. Transplant Proc. 2013
Nov;45(9):3325-8. doi: 10.1016/j.transproceed.2013.04.011. PubMed PMID: 24182811.


429: Ackefors M, Nyström J, Wernerson A, Gjertsen H, Sönnerborg A, Weiland O.
Evolution of fibrosis during HCV recurrence after liver
transplantation--influence of IL-28B SNP and response to peg-IFN and ribavirin
treatment. J Viral Hepat. 2013 Nov;20(11):770-8. doi: 10.1111/jvh.12099. Epub
2013 Apr 23. PubMed PMID: 24168256.


430: Pinto J, Matos H, Nobre S, Cipriano MA, Marques M, Pereira JM, Gonçalves I, 
Noruegas MJ. Comparison of acoustic radiation force impulse/serum noninvasive
markers for fibrosis prediction in liver transplant. J Pediatr Gastroenterol
Nutr. 2014 Mar;58(3):382-6. doi: 10.1097/MPG.0000000000000226. PubMed PMID:
24164902.


431: Ueda Y, Kaido T, Ito T, Ogawa K, Yoshizawa A, Fujimoto Y, Mori A,
Miyagawa-Hayashino A, Haga H, Marusawa H, Chiba T, Uemoto S. Chronic rejection
associated with antiviral therapy for recurrent hepatitis C after living-donor
liver transplantation. Transplantation. 2014 Feb 15;97(3):344-50. doi:
10.1097/01.TP.0000435702.61642.0a. PubMed PMID: 24157473.


432: Lee SH, Joo DJ, Kim SU, Kim MS, Lee AL, Choi GH, Choi JS, Han KH, Kim SI.
Graft function measured by transient elastography in living donor liver
transplantation: preliminary. Transplant Proc. 2013 Oct;45(8):3028-31. doi:
10.1016/j.transproceed.2013.08.051. PubMed PMID: 24157028.


433: Benjamin MM, Dasher KJ, Trotter JF. A comparison of outcomes between OKT3
and antithymocyte globulin for treatment of steroid-resistant rejection in
hepatitis C liver transplant recipients. Transplantation. 2014 Feb
27;97(4):470-3. doi: 10.1097/01.TP.0000435701.54019.98. PubMed PMID: 24142032.


434: Yi SG, Burroughs SG, Loebe M, Scheinin S, Seethamraju H, Jyothula S, Monsour
H, McFadden R, Podder H, Saharia A, Asham EH, Boktour M, Gaber AO, Ghobrial RM.
Combined lung and liver transplantation: analysis of a single-center experience. 
Liver Transpl. 2014 Jan;20(1):46-53. doi: 10.1002/lt.23770. Epub 2013 Nov 30.
PubMed PMID: 24136814.


435: Henn C, Kapellen T, Prenzel F, Siekmeyer M, Hau HM, Kiess W, Bartels M.
Combined heterotopic liver-pancreas transplantation as a curative treatment for
liver cirrhosis and diabetes mellitus in cystic fibrosis. Pediatr Transplant.
2014 Feb;18(1):E6-9. doi: 10.1111/petr.12157. Epub 2013 Oct 18. PubMed PMID:
24134590.


436: Manousou P, Cholongitas E, Samonakis D, Tsochatzis E, Corbani A, Dhillon AP,
Davidson J, Rodríguez-Perálvarez M, Patch D, O'Beirne J, Thorburn D, Luong T,
Rolles K, Davidson B, McCormick PA, Hayes P, Burroughs AK. Reduced fibrosis in
recurrent HCV with tacrolimus, azathioprine and steroids versus tacrolimus:
randomised trial long term outcomes. Gut. 2014 Jun;63(6):1005-13. doi:
10.1136/gutjnl-2013-305606. Epub 2013 Oct 16. PubMed PMID: 24131637; PubMed
Central PMCID: PMC4033276.


437: Unzueta A, Rakela J. Hepatitis E infection in liver transplant recipients.
Liver Transpl. 2014 Jan;20(1):15-24. Review. PubMed PMID: 24123928.


438: Dunn W, O'Neil M, Zhao J, Wu CH, Roberts B, Chakraborty S, Sherman C, Weaver
B, Taylor R, Olson J, Olyaee M, Gilroy R, Schmitt T, Wan YJ, Weinman SA. Donor
PNPLA3 rs738409 genotype affects fibrosis progression in liver transplantation
for hepatitis C. Hepatology. 2014 Feb;59(2):453-60. doi: 10.1002/hep.26758. Epub 
2013 Dec 23. PubMed PMID: 24123231.


439: Mabrut JY, Kianmanesh R, Nuzzo G, Castaing D, Boudjema K, Létoublon C, Adham
M, Ducerf C, Pruvot FR, Meurisse N, Cherqui D, Azoulay D, Capussotti L, Lerut J, 
Reding R, Mentha G, Roux A, Gigot JF. Surgical management of congenital
intrahepatic bile duct dilatation, Caroli's disease and syndrome: long-term
results of the French Association of Surgery Multicenter Study. Ann Surg. 2013
Nov;258(5):713-21; discussion 721. doi: 10.1097/SLA.0000000000000269. PubMed
PMID: 24121258.


440: Rice JP, Eickhoff J, Agni R, Ghufran A, Brahmbhatt R, Lucey MR. Abusive
drinking after liver transplantation is associated with allograft loss and
advanced allograft fibrosis. Liver Transpl. 2013 Dec;19(12):1377-86. doi:
10.1002/lt.23762. PubMed PMID: 24115392.


441: Welling TH, Feng M, Wan S, Hwang SY, Volk ML, Lawrence TS, Zalupski MM,
Sonnenday CJ. Neoadjuvant stereotactic body radiation therapy, capecitabine, and 
liver transplantation for unresectable hilar cholangiocarcinoma. Liver Transpl.
2014 Jan;20(1):81-8. doi: 10.1002/lt.23757. Epub 2013 Nov 21. PubMed PMID:
24115315; PubMed Central PMCID: PMC4185427.


442: Strovski E, Liu D, Scudamore C, Ho S, Yoshida E, Klass D. Magnetic resonance
venography and liver transplant complications. World J Gastroenterol. 2013 Sep
28;19(36):6110-3. doi: 10.3748/wjg.v19.i36.6110. PubMed PMID: 24106414; PubMed
Central PMCID: PMC3785635.


443: Agarwal K, Barnabas A. Treatment of chronic hepatitis C virus infection
after liver transplantation. Dig Liver Dis. 2013 Sep 30;45 Suppl 5:S349-54. doi: 
10.1016/j.dld.2013.07.014. Review. PubMed PMID: 24091115.


444: Pieri G, Theocharidou E, Burroughs AK. Liver in haematological disorders.
Best Pract Res Clin Gastroenterol. 2013 Aug;27(4):513-30. doi:
10.1016/j.bpg.2013.06.012. Review. PubMed PMID: 24090939.


445: Abdo AA, Bzeizi KI, Babatin MA, AlSohaibani F, AlMana H, Alsaad KO, AlGhamdi
H, Al-Hamoudi W, AlSwat K, AlFaleh FZ, Myers RP, Sanai FM. Predictors of
significant fibrosis in chronic hepatitis B patients with low viremia. J Clin
Gastroenterol. 2014 Jul;48(6):e50-6. doi: 10.1097/MCG.0b013e3182a9a2e1. PubMed
PMID: 24072073.


446: Liccardo D, Alisi A, Porta G, Nobili V. Is there any link between dietary
pattern and development of nonalcoholic fatty liver disease in adolescence? An
expert review. Expert Rev Gastroenterol Hepatol. 2013 Sep;7(7):601-4. doi:
10.1586/17474124.2013.827483. PubMed PMID: 24070151.


447: Salomao M, Verna EC, Lefkowitch JH, Moreira RK. Histopathologic distinction 
between fibrosing cholestatic hepatitis C and biliary obstruction. Am J Surg
Pathol. 2013 Dec;37(12):1837-44. doi: 10.1097/PAS.0b013e31829b626c. PubMed PMID: 
24061518.


448: Wells MM, Roth LS, Marotta P, Levstik M, Mason AL, Bain VG, Chandok N,
Aljudaibi BM. Increased duration of dual pegylated interferon and ribavirin
therapy for genotype 1 hepatitis C post-liver transplantation increases sustained
virologic response: a retrospective review. Saudi J Gastroenterol. 2013
Sep-Oct;19(5):223-9. doi: 10.4103/1319-3767.118133. PubMed PMID: 24045596; PubMed
Central PMCID: PMC3793474.


449: Allard MA, Adam R, Bucur PO, Termos S, Cunha AS, Bismuth H, Castaing D,
Vibert E. Posthepatectomy portal vein pressure predicts liver failure and
mortality after major liver resection on noncirrhotic liver. Ann Surg. 2013
Nov;258(5):822-9; discussion 829-30. doi: 10.1097/SLA.0b013e3182a64b38. PubMed
PMID: 24045452.


450: De Baets F, Schelstraete P, Haerynck F, Van Biervliet S, De Bruyne R,
Franckx H, Van Daele S. Achromobacter xylosoxidans induced bronchiolitis
obliterans in cystic fibrosis. Pediatr Pulmonol. 2014 Apr;49(4):414-6. doi:
10.1002/ppul.22864. Epub 2013 Aug 23. PubMed PMID: 24039244.


451: Ishihara T, Ito M, Niimi Y, Tsujimoto M, Senda J, Kawai Y, Watanabe H,
Ishigami M, Ito T, Kamei H, Onishi Y, Nakamura T, Goto H, Naganawa S, Kiuchi T,
Sobue G. Clinical and radiological impact of liver transplantation for brain in
cirrhosis patients without hepatic encephalopathy. Clin Neurol Neurosurg. 2013
Nov;115(11):2341-7. doi: 10.1016/j.clineuro.2013.08.015. Epub 2013 Sep 10. PubMed
PMID: 24034818.


452: Chinnaratha MA, Jeffrey GP, MacQuillan G, Rossi E, de Boer BW, Speers DJ,
Adams LA. Prediction of morbidity and mortality in patients with chronic
hepatitis C by non-invasive liver fibrosis models. Liver Int. 2014
May;34(5):720-7. doi: 10.1111/liv.12306. Epub 2013 Sep 4. PubMed PMID: 24034439.


453: Feltracco P, Serra E, Milevoj M, Carollo C, Barbieri S, Vitale A, Gringeri
E, Cillo U, Milanesi O, Ori C. Liver transplantation in children with congenital 
cardiac defects: a case report and a short literature review. Transplant Proc.
2013 Sep;45(7):2769-73. doi: 10.1016/j.transproceed.2013.08.006. Review. PubMed
PMID: 24034044.


454: Moser JJ, Veale PM, McAllister DL, Archer DP. A systematic review and
quantitative analysis of neurocognitive outcomes in children with four chronic
illnesses. Paediatr Anaesth. 2013 Nov;23(11):1084-96. doi: 10.1111/pan.12255.
Epub 2013 Sep 3. Review. PubMed PMID: 24033636.


455: Howell J, Sawhney R, Angus P, Fink M, Jones R, Wang BZ, Visvanathan K,
Crowley P, Gow P. Identifying the superior measure of rapid fibrosis for
predicting premature cirrhosis after liver transplantation for hepatitis C.
Transpl Infect Dis. 2013 Dec;15(6):588-99. doi: 10.1111/tid.12134. Epub 2013 Sep 
13. PubMed PMID: 24028328.


456: McCaughan GW, Vajdic CM. De novo malignant disease after liver
transplantation? Risk and surveillance strategies. Liver Transpl. 2013 Nov;19
Suppl 2:S62-7. doi: 10.1002/lt.23738. PubMed PMID: 24019077.


457: Castillo-Rama M, Sebagh M, Sasatomi E, Randhawa P, Isse K, Salgarkar AD,
Ruppert K, Humar A, Demetris AJ. "Plasma cell hepatitis" in liver allografts:
identification and characterization of an IgG4-rich cohort. Am J Transplant. 2013
Nov;13(11):2966-77. doi: 10.1111/ajt.12413. Epub 2013 Sep 6. PubMed PMID:
24011021.


458: Ganschow R, Pape L, Sturm E, Bauer J, Melter M, Gerner P, Höcker B,
Ahlenstiel T, Kemper M, Brinkert F, Sachse MM, Tönshoff B. Growing experience
with mTOR inhibitors in pediatric solid organ transplantation. Pediatr
Transplant. 2013 Nov;17(7):694-706. doi: 10.1111/petr.12147. Epub 2013 Sep 4.
Review. PubMed PMID: 24004351.


459: Coilly A, Roche B, Dumortier J, Leroy V, Botta-Fridlund D, Radenne S,
Pageaux GP, Si-Ahmed SN, Guillaud O, Antonini TM, Haïm-Boukobza S, Roque-Afonso
AM, Samuel D, Duclos-Vallée JC. Safety and efficacy of protease inhibitors to
treat hepatitis C after liver transplantation: a multicenter experience. J
Hepatol. 2014 Jan;60(1):78-86. doi: 10.1016/j.jhep.2013.08.018. Epub 2013 Aug 29.
PubMed PMID: 23994384.


460: Imamura H, Soyama A, Takatsuki M, Muraoka I, Hara T, Yamaguchi I, Tanaka T, 
Kinoshita A, Kuroki T, Eguchi S. Self-assessment of postoperative scars in living
liver donors. Clin Transplant. 2013 Nov-Dec;27(6):E605-10. doi:
10.1111/ctr.12226. Epub 2013 Sep 2. Erratum in: Clin Transplant. 2015
May;29(5):475. PubMed PMID: 23992091.


461: Tamè M, Buonfiglioli F, Del Gaudio M, Lisotti A, Cecinato P, Colecchia A,
Azzaroli F, D'Errico A, Arena R, Calvanese C, Quarneti C, Ballardini G, Pinna AD,
Mazzella G. Long-term leukocyte natural α-interferon and ribavirin treatment in
hepatitis C virus recurrence after liver transplantation. World J Gastroenterol. 
2013 Aug 28;19(32):5278-85. doi: 10.3748/wjg.v19.i32.5278. PubMed PMID: 23983430;
PubMed Central PMCID: PMC3752561.


462: Khanna R, Sarin SK. Non-cirrhotic portal hypertension - diagnosis and
management. J Hepatol. 2014 Feb;60(2):421-41. doi: 10.1016/j.jhep.2013.08.013.
Epub 2013 Aug 23. Review. PubMed PMID: 23978714.


463: Fumino S, Higuchi K, Aoi S, Furukawa T, Kimura O, Tajiri T. Clinical
analysis of liver fibrosis in choledochal cyst. Pediatr Surg Int. 2013
Nov;29(11):1097-102. doi: 10.1007/s00383-013-3368-7. PubMed PMID: 23975015.


464: Andriulli A, Di Marco V, Margaglione M, Ippolito AM, Fattovich G, Smedile A,
Valvano MR, Calvaruso V, Gioffreda D, Milella M, Morisco F, Felder M, Brancaccio 
G, Fasano M, Gatti P, Tundo P, Barone M, Cozzolongo R, Angelico M, D'Andrea G,
Andriulli N, Abate ML, Mazzella G, Gaeta GB, Craxi A, Santantonio T.
Identification of naïve HCV-1 patients with chronic hepatitis who may benefit
from dual therapy with peg-interferon and ribavirin. J Hepatol. 2014
Jan;60(1):16-21. doi: 10.1016/j.jhep.2013.07.040. Epub 2013 Aug 20. PubMed PMID: 
23973930.


465: Wree A, Broderick L, Canbay A, Hoffman HM, Feldstein AE. From NAFLD to NASH 
to cirrhosis-new insights into disease mechanisms. Nat Rev Gastroenterol Hepatol.
2013 Nov;10(11):627-36. doi: 10.1038/nrgastro.2013.149. Epub 2013 Aug 20. Review.
PubMed PMID: 23958599.


466: Guillaud O, Gurram KC, Puglia M, Lilly L, Adeyi O, Renner EL, Selzner N.
Angiotensin blockade does not affect fibrosis progression in recurrent hepatitis 
C after liver transplantation. Transplant Proc. 2013 Jul-Aug;45(6):2331-6. doi:
10.1016/j.transproceed.2013.01.067. PubMed PMID: 23953545.


467: Ramachandran S, Ilias Basha H, Sarma NJ, Lin Y, Crippin JS, Chapman WC,
Mohanakumar T. Hepatitis C virus induced miR200c down modulates FAP-1, a negative
regulator of Src signaling and promotes hepatic fibrosis. PLoS One. 2013 Aug
12;8(8):e70744. doi: 10.1371/journal.pone.0070744. eCollection 2013. PubMed PMID:
23950995; PubMed Central PMCID: PMC3741284.


468: Béland K, Dore-Nguyen M, Gagné MJ, Patey N, Brassard J, Alvarez F, Halac U. 
Torque Teno virus in children who underwent orthotopic liver transplantation: new
insights about a common pathogen. J Infect Dis. 2014 Jan 15;209(2):247-54. doi:
10.1093/infdis/jit423. Epub 2013 Aug 6. PubMed PMID: 23922368.


469: Satapathy SK, Fiel MI, Vanatta JM, Del Rio Martin J, Schiano TD. Recurrent
hepatitis C virus infection and outcome after living-donor liver transplant. Exp 
Clin Transplant. 2013 Dec;11(6):522-9. doi: 10.6002/ect.2013.0054. Epub 2013 Jul 
30. PubMed PMID: 23901801.


470: Wigg A, Hon K, Mosel L, Sladden N, Palumbo K. Down-staging of hepatocellular
carcinoma via external-beam radiotherapy with subsequent liver transplantation: a
case report. Liver Transpl. 2013 Oct;19(10):1119-24. doi: 10.1002/lt.23714.
PubMed PMID: 23894122.


471: Tomita H, Hoshino K, Fuchimoto Y, Ebinuma H, Ohkuma K, Tanami Y, Du W,
Masugi Y, Shimojima N, Fujino A, Kano M, Fujimura T, Ishihama H, Shimizu T,
Tanabe M, Saito H, Sakamoto M, Hibi T, Kitagawa Y, Kuroda T. Acoustic radiation
force impulse imaging for assessing graft fibrosis after pediatric living donor
liver transplantation: a pilot study. Liver Transpl. 2013 Nov;19(11):1202-13.
doi: 10.1002/lt.23708. Epub 2013 Sep 21. PubMed PMID: 23894066.


472: Angaswamy N, Tiriveedhi V, Sarma NJ, Subramanian V, Klein C, Wellen J,
Shenoy S, Chapman WC, Mohanakumar T. Interplay between immune responses to HLA
and non-HLA self-antigens in allograft rejection. Hum Immunol. 2013
Nov;74(11):1478-85. doi: 10.1016/j.humimm.2013.07.002. Epub 2013 Jul 19. Review. 
PubMed PMID: 23876679; PubMed Central PMCID: PMC3813452.


473: Zakhari S. Bermuda Triangle for the liver: alcohol, obesity, and viral
hepatitis. J Gastroenterol Hepatol. 2013 Aug;28 Suppl 1:18-25. doi:
10.1111/jgh.12207. Review. PubMed PMID: 23855291.


474: Subramanian V, Bharat A, Vachharajani N, Crippin J, Shenoy S, Mohanakumar T,
Chapman WC. Perioperative blood transfusion affects hepatitis C virus
(HCV)-specific immune responses and outcome following liver transplantation in
HCV-infected patients. HPB (Oxford). 2014 Mar;16(3):282-94. doi:
10.1111/hpb.12128. Epub 2013 Jul 22. PubMed PMID: 23869514; PubMed Central PMCID:
PMC3945855.


475: Romero-Gómez M, Berenguer M, Molina E, Calleja JL. Management of anemia
induced by triple therapy in patients with chronic hepatitis C: challenges,
opportunities and recommendations. J Hepatol. 2013 Dec;59(6):1323-30. doi:
10.1016/j.jhep.2013.07.014. Epub 2013 Jul 15. Review. PubMed PMID: 23867320.


476: Angulo P, Bugianesi E, Bjornsson ES, Charatcharoenwitthaya P, Mills PR,
Barrera F, Haflidadottir S, Day CP, George J. Simple noninvasive systems predict 
long-term outcomes of patients with nonalcoholic fatty liver disease.
Gastroenterology. 2013 Oct;145(4):782-9.e4. doi: 10.1053/j.gastro.2013.06.057.
Epub 2013 Jul 13. PubMed PMID: 23860502; PubMed Central PMCID: PMC3931256.


477: Tan Z, Qian X, Jiang R, Liu Q, Wang Y, Chen C, Wang X, Ryffel B, Sun B.
IL-17A plays a critical role in the pathogenesis of liver fibrosis through
hepatic stellate cell activation. J Immunol. 2013 Aug 15;191(4):1835-44. doi:
10.4049/jimmunol.1203013. Epub 2013 Jul 10. PubMed PMID: 23842754.


478: Sagrini E, Ardoino I, Marano G, Gianstefani A, Orlandini A, Sebastiani G,
Donati G, Cucchetti A, Pelosi G, Ferrari C, Alberti A, Biganzoli E, Piscaglia F, 
Bolondi L. Development and validation of a nomogram based on clinical factors and
standard laboratory tests for prediction of clinically significant liver fibrosis
in chronic hepatitis C virus infection. Eur J Gastroenterol Hepatol. 2013
Dec;25(12):1385-95. doi: 10.1097/MEG.0b013e328363e29d. PubMed PMID: 23839163.


479: Crespo S, Bridges M, Nakhleh R, McPhail A, Pungpapong S, Keaveny AP.
Non-invasive assessment of liver fibrosis using magnetic resonance elastography
in liver transplant recipients with hepatitis C. Clin Transplant. 2013
Sep-Oct;27(5):652-8. doi: 10.1111/ctr.12180. Epub 2013 Jul 10. PubMed PMID:
23837611.


480: Briem-Richter A, Ganschow R, Sornsakrin M, Brinkert F, Schirmer J, Schaefer 
H, Grabhorn E. Liver allograft pathology in healthy pediatric liver transplant
recipients. Pediatr Transplant. 2013 Sep;17(6):543-9. doi: 10.1111/petr.12119.
Epub 2013 Jul 9. PubMed PMID: 23834615.


481: Masson S, Emmerson I, Henderson E, Fletcher EH, Burt AD, Day CP, Stewart SF.
Clinical but not histological factors predict long-term prognosis in patients
with histologically advanced non-decompensated alcoholic liver disease. Liver
Int. 2014 Feb;34(2):235-42. doi: 10.1111/liv.12242. Epub 2013 Jul 8. PubMed PMID:
23834275.


482: Eaton JE, Talwalkar JA, Lazaridis KN, Gores GJ, Lindor KD. Pathogenesis of
primary sclerosing cholangitis and advances in diagnosis and management.
Gastroenterology. 2013 Sep;145(3):521-36. doi: 10.1053/j.gastro.2013.06.052. Epub
2013 Jul 1. Review. PubMed PMID: 23827861; PubMed Central PMCID: PMC3815445.


483: Saiman Y, Agarwal R, Hickman DA, Fausther M, El-Shamy A, Dranoff JA,
Friedman SL, Bansal MB. CXCL12 induces hepatic stellate cell contraction through 
a calcium-independent pathway. Am J Physiol Gastrointest Liver Physiol. 2013 Sep 
1;305(5):G375-82. doi: 10.1152/ajpgi.00185.2012. Epub 2013 Jun 27. PubMed PMID:
23812037; PubMed Central PMCID: PMC3761245.


484: Davenport M, Parsons C, Tizzard S, Hadzic N. Steroids in biliary atresia:
single surgeon, single centre, prospective study. J Hepatol. 2013
Nov;59(5):1054-8. doi: 10.1016/j.jhep.2013.06.012. Epub 2013 Jun 25. PubMed PMID:
23811305.


485: Sanai FM, Babatin MA, Bzeizi KI, Alsohaibani F, Al-Hamoudi W, Alsaad KO, Al 
Mana H, Handoo FA, Al-Ashgar H, Alghamdi H, Ibrahim A, Aljumah A, Alalwan A,
Altraif IH, Al-Hussaini H, Myers RP, Abdo AA. Accuracy of international
guidelines for identifying significant fibrosis in hepatitis B e
antigen--negative patients with chronic hepatitis. Clin Gastroenterol Hepatol.
2013 Nov;11(11):1493-1499.e2. doi: 10.1016/j.cgh.2013.05.038. Epub 2013 Jun 28.
PubMed PMID: 23811251.


486: Hirschfield GM, Karlsen TH, Lindor KD, Adams DH. Primary sclerosing
cholangitis. Lancet. 2013 Nov 9;382(9904):1587-99. doi:
10.1016/S0140-6736(13)60096-3. Epub 2013 Jun 28. Review. PubMed PMID: 23810223.


487: Goldschmidt I, Stieghorst H, Munteanu M, Poynard T, Schlue J, Streckenbach
C, Baumann U. The use of transient elastography and non-invasive serum markers of
fibrosis in pediatric liver transplant recipients. Pediatr Transplant. 2013
Sep;17(6):525-34. doi: 10.1111/petr.12116. Epub 2013 Jun 27. PubMed PMID:
23802661.


488: Leonard GR, Shike H, Uemura T, Gaspari JL, Ruggiero FM, Shah RA, Riley TR,
Kadry Z. Liver transplantation with a strongly positive crossmatch: case study
and literature review. Liver Transpl. 2013 Sep;19(9):1001-10. doi:
10.1002/lt.23694. Epub 2013 Aug 18. Review. PubMed PMID: 23798324.


489: Hussein MH, Hashimoto T, Suzuki T, Daoud GA, Goto T, Nakajima Y, Kato T,
Hibi M, Tomishige H, Hara F, Kato S, Kakita H, Kamei M, Ito T, Kato I, Sugioka A,
Togari H. Children undergoing liver transplantation for treatment of inherited
metabolic diseases are prone to higher oxidative stress, complement activity and 
transforming growth factor-β1. Ann Transplant. 2013 Feb 17;18:63-8. doi:
10.12659/AOT.883820. PubMed PMID: 23792503.


490: Alvarado-Mora MV, Locarnini S, Rizzetto M, Pinho JR. An update on HDV:
virology, pathogenesis and treatment. Antivir Ther. 2013;18(3 Pt B):541-8. doi:
10.3851/IMP2598. Epub 2013 Jun 21. Review. PubMed PMID: 23792471.


491: Sakcak I, Olmez A, Ozgor D, Eris C, Kayaalp C, Yılmaz S. Polycystic liver
transplant: a case report. Prog Transplant. 2013 Jun;23(2):194-6. doi:
10.7182/pit2013102. PubMed PMID: 23782669.


492: Leeuwen L, Fitzgerald DA, Gaskin KJ. Liver disease in cystic fibrosis.
Paediatr Respir Rev. 2014 Mar;15(1):69-74. doi: 10.1016/j.prrv.2013.05.001. Epub 
2013 Jun 14. Review. PubMed PMID: 23769887.


493: Ataide EC, Dos Santos IN, Martins DL, Pereira TS, de Souza Almeida JR,
Stucchi RS, Escanhoela CA, Boin ID. Liver failure and the need for
transplantation in 6 patients with hepatoportal sclerosis. Transplant Proc. 2013 
Jun;45(5):1907-9. doi: 10.1016/j.transproceed.2013.01.064. PubMed PMID: 23769069.


494: Nagai S, Yoshida A, Kohno K, Altshuler D, Nakamura M, Brown KA, Abouljoud
MS, Moonka D. Peritransplant absolute lymphocyte count as a predictive factor for
advanced recurrence of hepatitis C after liver transplantation. Hepatology. 2014 
Jan;59(1):35-45. doi: 10.1002/hep.26536. Epub 2013 Aug 7. PubMed PMID: 23728831.


495: García-Reyne A, Lumbreras C, Fernández I, Colina F, Abradelo M, Magan P,
San-Juan R, Manrique A, López-Medrano F, Fuertes A, Lizasoain M, Moreno E, Aguado
JM. Influence of antiviral therapy in the long-term outcome of recurrent
hepatitis C virus infection following liver transplantation. Transpl Infect Dis. 
2013 Aug;15(4):405-15. doi: 10.1111/tid.12097. Epub 2013 Jun 3. PubMed PMID:
23725370.


496: Geramizadeh B, Nikeghbalian S, Kazemi K, Shamsaifar A, Bahador A, Salahi H, 
Malekhosseini SA, Kashtkar Jahromi M, Bakhshai Dehkordi A. Hepatocellular
carcinoma in explanted livers of patients with genotype d HBV cirrhosis: report
of the first experience from Iran. Arch Iran Med. 2013 Jun;16(6):348-50. doi:
013166/AIM.008. PubMed PMID: 23725068.


497: Takada Y, Kaido T, Asonuma K, Sakurai H, Kubo S, Kiuchi T, Inomata Y, Isaji 
S, Tsumura H, Teramukai S, Matsubara Y, Sakabayashi S, Uemoto S. Randomized,
multicenter trial comparing tacrolimus plus mycophenolate mofetil to tacrolimus
plus steroids in hepatitis C virus-positive recipients of living donor liver
transplantation. Liver Transpl. 2013 Aug;19(8):896-906. doi: 10.1002/lt.23679.
PubMed PMID: 23696054.


498: Byrne CD. Ectopic fat, insulin resistance and non-alcoholic fatty liver
disease. Proc Nutr Soc. 2013 Nov;72(4):412-9. doi: 10.1017/S0029665113001249.
Epub 2013 May 14. Review. PubMed PMID: 23668723.


499: Hazlehurst JM, Tomlinson JW. Non-alcoholic fatty liver disease in common
endocrine disorders. Eur J Endocrinol. 2013 Jun 29;169(2):R27-37. doi:
10.1530/EJE-13-0296. Print 2013 Aug. Review. PubMed PMID: 23653455.


500: Conti F. The challenge of non-invasive evaluation of fibrosis after liver
transplantation. Clin Res Hepatol Gastroenterol. 2013 Sep;37(4):314-5. doi:
10.1016/j.clinre.2013.03.001. Epub 2013 Apr 23. PubMed PMID: 23622711.


501: Väli T, Tein A, Tiganik V, Ulst K. Vascular complications after orthotopic
liver transplantation in Estonia. Transplant Proc. 2013 Apr;45(3):1201-3. doi:
10.1016/j.transproceed.2012.10.011. PubMed PMID: 23622659.


502: Demetris AJ, Isse K. Tissue biopsy monitoring of operational tolerance in
liver allograft recipients. Curr Opin Organ Transplant. 2013 Jun;18(3):345-53.
doi: 10.1097/MOT.0b013e3283615d48. Review. PubMed PMID: 23619515.


503: Timmer MR, Beuers U, Fockens P, Ponsioen CY, Rauws EA, Wang KK, Krishnadath 
KK. Genetic and epigenetic abnormalities in primary sclerosing
cholangitis-associated cholangiocarcinoma. Inflamm Bowel Dis. 2013
Jul;19(8):1789-97. doi: 10.1097/MIB.0b013e318281f49a. Review. PubMed PMID:
23615529.


504: Fontana RJ, Hughes EA, Bifano M, Appelman H, Dimitrova D, Hindes R, Symonds 
WT. Sofosbuvir and daclatasvir combination therapy in a liver transplant
recipient with severe recurrent cholestatic hepatitis C. Am J Transplant. 2013
Jun;13(6):1601-5. doi: 10.1111/ajt.12209. Epub 2013 Apr 17. PubMed PMID:
23593993.


505: Holterman AX, Guzman G, Fantuzzi G, Wang H, Aigner K, Browne A, Holterman M.
Nonalcoholic fatty liver disease in severely obese adolescent and adult patients.
Obesity (Silver Spring). 2013 Mar;21(3):591-7. doi: 10.1002/oby.20174. PubMed
PMID: 23592668.


506: Pastore N, Ballabio A, Brunetti-Pierri N. Autophagy master regulator TFEB
induces clearance of toxic SERPINA1/α-1-antitrypsin polymers. Autophagy. 2013
Jul;9(7):1094-6. doi: 10.4161/auto.24469. Epub 2013 Apr 12. PubMed PMID:
23584152; PubMed Central PMCID: PMC3722318.


507: Haïm-Boukobza S, Balabanian K, Teicher E, Bourgeade M, Perlemuter G,
Roque-Afonso AM, Duclos-Vallee JC. Blockade of CCR5 to protect the liver graft in
HIV/HCV co-infected patients. J Hepatol. 2013 Sep;59(3):613-5. doi:
10.1016/j.jhep.2013.03.034. Epub 2013 Apr 9. PubMed PMID: 23583366.


508: Brinkert F, Lehnhardt A, Montoya C, Helmke K, Schaefer H, Fischer L, Nashan 
B, Bergmann C, Ganschow R, Kemper MJ. Combined liver-kidney transplantation for
children with autosomal recessive polycystic kidney disease (ARPKD): indication
and outcome. Transpl Int. 2013 Jun;26(6):640-50. doi: 10.1111/tri.12098. Epub
2013 Apr 15. PubMed PMID: 23582048.


509: Krowka MJ, Wiesner RH, Heimbach JK. Pulmonary contraindications, indications
and MELD exceptions for liver transplantation: a contemporary view and look
forward. J Hepatol. 2013 Aug;59(2):367-74. doi: 10.1016/j.jhep.2013.03.026. Epub 
2013 Apr 1. Review. PubMed PMID: 23557870.


510: de Lédinghen V, Vergniol J, Barthe C, Foucher J, Chermak F, Le Bail B,
Merrouche W, Bernard PH. Non-invasive tests for fibrosis and liver stiffness
predict 5-year survival of patients chronically infected with hepatitis B virus. 
Aliment Pharmacol Ther. 2013 May;37(10):979-88. doi: 10.1111/apt.12307. Epub 2013
Apr 5. PubMed PMID: 23557139.


511: Vagefi PA, Kelsey PB, Hochberg EP, Kotton CN. Jaundice six months following 
liver transplantation. Am J Transplant. 2013 Apr;13(4):1106-8. doi:
10.1111/ajt.12052. Erratum in: Am J Transplant. 2013 Oct;13(10):2779. PubMed
PMID: 23551633.


512: Thibault PA, Wilson JA. Targeting miRNAs to treat Hepatitis C Virus
infections and liver pathology: Inhibiting the virus and altering the host.
Pharmacol Res. 2013 Sep;75:48-59. doi: 10.1016/j.phrs.2013.03.004. Epub 2013 Mar 
27. Review. PubMed PMID: 23541631.


513: Czul F, Peyton A, Levy C. Primary biliary cirrhosis: therapeutic advances.
Clin Liver Dis. 2013 May;17(2):229-42. doi: 10.1016/j.cld.2012.12.003. Review.
PubMed PMID: 23540499.


514: Giorgio V, Prono F, Graziano F, Nobili V. Pediatric non alcoholic fatty
liver disease: old and new concepts on development, progression, metabolic
insight and potential treatment targets. BMC Pediatr. 2013 Mar 25;13:40. doi:
10.1186/1471-2431-13-40. Review. PubMed PMID: 23530957; PubMed Central PMCID:
PMC3620555.


515: Rawat D, Kelly DA, Milford DV, Sharif K, Lloyd C, McKiernan PJ. Phenotypic
variation and long-term outcome in children with congenital hepatic fibrosis. J
Pediatr Gastroenterol Nutr. 2013 Aug;57(2):161-6. doi:
10.1097/MPG.0b013e318291e72b. PubMed PMID: 23518487.


516: Logge C, Vettorazzi E, Fischer L, Nashan B, Sterneck M. Cost-effectiveness
analysis of antiviral treatment in liver transplant recipients with HCV
infection. Transpl Int. 2013 May;26(5):527-34. doi: 10.1111/tri.12085. Epub 2013 
Mar 21. PubMed PMID: 23517333.


517: Steadman R, Myers RP, Leggett L, Lorenzetti D, Noseworthy T, Rose S,
Sutherland L, Clement F. A health technology assessment of transient elastography
in adult liver disease. Can J Gastroenterol. 2013 Mar;27(3):149-58. Review.
PubMed PMID: 23516679; PubMed Central PMCID: PMC3732152.


518: Tanaka T, Therapondos G, Selzner N, Renner EL, Lilly LB. Serum aspartate
aminotransferase levels and previous histopathological findings enable reduction 
of protocol liver biopsies after liver transplantation for hepatitis C. Can J
Gastroenterol. 2013 Mar;27(3):131-6. PubMed PMID: 23516677; PubMed Central PMCID:
PMC3732150.


519: Testino G, Sumberaz A, Leone S, Borro P. Recurrent hepatitis C and
non-alcoholic fatty liver disease in transplanted patients: a review. Minerva
Med. 2013 Apr;104(2):225-32. Review. PubMed PMID: 23514999.


520: Maddukuri VC, Russo MW, Ahrens WA, Emerson SU, Engle RE, Purcell RH,
Thompson EB, Bonkovsky HL. Chronic hepatitis E with neurologic manifestations and
rapid progression of liver fibrosis in a liver transplant recipient. Dig Dis Sci.
2013 Aug;58(8):2413-6. doi: 10.1007/s10620-013-2628-7. Epub 2013 Mar 20. PubMed
PMID: 23512404.


521: Anstee QM, Targher G, Day CP. Progression of NAFLD to diabetes mellitus,
cardiovascular disease or cirrhosis. Nat Rev Gastroenterol Hepatol. 2013
Jun;10(6):330-44. doi: 10.1038/nrgastro.2013.41. Epub 2013 Mar 19. Review. PubMed
PMID: 23507799.


522: Harring TR, Nguyen NT, Liu H, Karpen SJ, Goss JA, O'Mahony CA. Liver
transplantation in cystic fibrosis: a report from Baylor College of Medicine and 
the Texas Children's Hospital. Pediatr Transplant. 2013 May;17(3):271-7. doi:
10.1111/petr.12057. Epub 2013 Mar 15. PubMed PMID: 23489441.


523: Bernstein DL, Hülkova H, Bialer MG, Desnick RJ. Cholesteryl ester storage
disease: review of the findings in 135 reported patients with an underdiagnosed
disease. J Hepatol. 2013 Jun;58(6):1230-43. doi: 10.1016/j.jhep.2013.02.014. Epub
2013 Feb 26. Review. PubMed PMID: 23485521.


524: Yoon JH, Lee JM, Woo HS, Yu MH, Joo I, Lee ES, Sohn JY, Lee KB, Han JK, Choi
BI. Staging of hepatic fibrosis: comparison of magnetic resonance elastography
and shear wave elastography in the same individuals. Korean J Radiol. 2013
Mar-Apr;14(2):202-12. doi: 10.3348/kjr.2013.14.2.202. Epub 2013 Feb 22. PubMed
PMID: 23483022; PubMed Central PMCID: PMC3590331.


525: Chen EY, Lee WM, Hynan LS, Singal AG. A survey of hepatitis C treatment
clinical practice patterns using the newly approved protease inhibitors. J Clin
Gastroenterol. 2013 Oct;47(9):800-6. doi: 10.1097/MCG.0b013e31828a37c0. PubMed
PMID: 23470640; PubMed Central PMCID: PMC3732573.


526: Yang L, Yue S, Yang L, Liu X, Han Z, Zhang Y, Li L. Sphingosine
kinase/sphingosine 1-phosphate (S1P)/S1P receptor axis is involved in liver
fibrosis-associated angiogenesis. J Hepatol. 2013 Jul;59(1):114-23. doi:
10.1016/j.jhep.2013.02.021. Epub 2013 Mar 4. PubMed PMID: 23466305.


527: Singh S, Talwalkar JA. Primary sclerosing cholangitis: diagnosis, prognosis,
and management. Clin Gastroenterol Hepatol. 2013 Aug;11(8):898-907. doi:
10.1016/j.cgh.2013.02.016. Epub 2013 Feb 27. Review. PubMed PMID: 23454027;
PubMed Central PMCID: PMC3692584.


528: Koretz RL, Pleguezuelo M, Arvaniti V, Barrera Baena P, Ciria R, Gurusamy KS,
Davidson BR, Burroughs AK. Interferon for interferon nonresponding and relapsing 
patients with chronic hepatitis C. Cochrane Database Syst Rev. 2013 Jan
31;(1):CD003617. doi: 10.1002/14651858.CD003617.pub2. Review. PubMed PMID:
23440791.


529: Matsuzaki T, Tatsuki I, Otani M, Akiyama M, Ozawa E, Miuma S, Miyaaki H,
Taura N, Hayashi T, Okudaira S, Takatsuki M, Isomoto H, Takeshima F, Eguchi S,
Nakao K. Significance of hepatitis B virus core-related antigen and covalently
closed circular DNA levels as markers of hepatitis B virus re-infection after
liver transplantation. J Gastroenterol Hepatol. 2013 Jul;28(7):1217-22. doi:
10.1111/jgh.12182. PubMed PMID: 23432697.


530: Joshi D, Carey I, Agarwal K. Review article: the treatment of genotype 1
chronic hepatitis C virus infection in liver transplant candidates and
recipients. Aliment Pharmacol Ther. 2013 Apr;37(7):659-71. doi:
10.1111/apt.12260. Epub 2013 Feb 21. Review. PubMed PMID: 23432320.


531: Howell J, Sawhney R, Skinner N, Gow P, Angus P, Ratnam D, Visvanathan K.
Toll-like receptor 3 and 7/8 function is impaired in hepatitis C rapid fibrosis
progression post-liver transplantation. Am J Transplant. 2013 Apr;13(4):943-53.
doi: 10.1111/ajt.12165. Epub 2013 Feb 20. PubMed PMID: 23425350.


532: Verna EC, Wagener G. Renal interactions in liver dysfunction and failure.
Curr Opin Crit Care. 2013 Apr;19(2):133-41. doi: 10.1097/MCC.0b013e32835ebb3a.
Review. PubMed PMID: 23422161.


533: Guichelaar MM, Gawrieh S, Olivier M, Viker K, Krishnan A, Sanderson S,
Malinchoc M, Watt KD, Swain JM, Sarr M, Charlton MR. Interactions of allelic
variance of PNPLA3 with nongenetic factors in predicting nonalcoholic
steatohepatitis and nonhepatic complications of severe obesity. Obesity (Silver
Spring). 2013 Sep;21(9):1935-41. doi: 10.1002/oby.20327. Epub 2013 May 29. PubMed
PMID: 23418085; PubMed Central PMCID: PMC3896123.


534: Duvoux C, Firpi R, Grazi GL, Levy G, Renner E, Villamil F. Recurrent
hepatitis C virus infection post liver transplantation: impact of choice of
calcineurin inhibitor. Transpl Int. 2013 Apr;26(4):358-72. doi:
10.1111/tri.12065. Epub 2013 Feb 18. Review. PubMed PMID: 23413991.


535: Joshi D, Salehi S, Brereton H, Arno M, Quaglia A, Heaton N, O'Grady J,
Agarwal K, Aluvihare V. Distinct microRNA profiles are associated with the
severity of hepatitis C virus recurrence and acute cellular rejection after liver
transplantation. Liver Transpl. 2013 Apr;19(4):383-94. doi: 10.1002/lt.23613.
Epub 2013 Mar 22. PubMed PMID: 23408392.


536: Yaplito-Lee J, Chow CW, Boneh A. Histopathological findings in livers of
patients with urea cycle disorders. Mol Genet Metab. 2013 Mar;108(3):161-5. doi: 
10.1016/j.ymgme.2013.01.006. Epub 2013 Jan 23. PubMed PMID: 23403242.


537: Oliveira AG, Marques PE, Amaral SS, Quintão JL, Cogliati B, Dagli ML,
Rogiers V, Vanhaecke T, Vinken M, Menezes GB. Purinergic signalling during
sterile liver injury. Liver Int. 2013 Mar;33(3):353-61. doi: 10.1111/liv.12109.
Review. PubMed PMID: 23402607.


538: Yoshida EM, Lilly LB, Marotta PJ, Mason AL, Bilodeau M, Vaillancourt M.
Canadian national retrospective chart review comparing the long term effect of
cyclosporine vs. tacrolimus on clinical outcomes in patients with post-liver
transplantation hepatitis C virus infection. Ann Hepatol. 2013
Mar-Apr;12(2):282-93. PubMed PMID: 23396740.


539: Berenguer J, Alvarez-Pellicer J, Carrero A, Von Wichmann MA, López-Aldeguer 
J, Mallolas J, Galindo MJ, Van Den Eynde E, Téllez MJ, Quereda C, Tural C, Sanz
J, Barros C, Santos I, Pulido F, Guardiola JM, Ortega E, Rubio R, Jusdado JJ,
Montes ML, Gaspar G, Barquilla E, Bellón JM, González-García J; GESIDA HIV/HCV
Cohort Study Group. Clinical effects of viral relapse after interferon plus
ribavirin in patients co-infected with human immunodeficiency virus and hepatitis
C virus. J Hepatol. 2013 Jun;58(6):1104-12. doi: 10.1016/j.jhep.2013.01.042. Epub
2013 Feb 7. PubMed PMID: 23395690.


540: Shrivastava S, Petrone J, Steele R, Lauer GM, Di Bisceglie AM, Ray RB.
Up-regulation of circulating miR-20a is correlated with hepatitis C
virus-mediated liver disease progression. Hepatology. 2013 Sep;58(3):863-71. doi:
10.1002/hep.26296. Epub 2013 Jul 23. PubMed PMID: 23390075; PubMed Central PMCID:
PMC3664107.


541: Pastore N, Blomenkamp K, Annunziata F, Piccolo P, Mithbaokar P, Maria Sepe
R, Vetrini F, Palmer D, Ng P, Polishchuk E, Iacobacci S, Polishchuk R, Teckman J,
Ballabio A, Brunetti-Pierri N. Gene transfer of master autophagy regulator TFEB
results in clearance of toxic protein and correction of hepatic disease in
alpha-1-anti-trypsin deficiency. EMBO Mol Med. 2013 Mar;5(3):397-412. doi:
10.1002/emmm.201202046. Epub 2013 Feb 4. PubMed PMID: 23381957; PubMed Central
PMCID: PMC3598080.


542: Chan GS, Lam MF, Kwan L, Fung SH, Chan SC, Chan KW. Clinicopathological
study of renal biopsies after liver transplantation. Hong Kong Med J. 2013
Feb;19(1):27-32. PubMed PMID: 23378351.


543: Melin C, Miick R, Young NA, Ortiz J, Balasubramanian M. Approach to
intraoperative consultation for donor liver biopsies. Arch Pathol Lab Med. 2013
Feb;137(2):270-4. doi: 10.5858/arpa.2011-0689-RA. Review. PubMed PMID: 23368870.


544: Ngu JH, Gearry RB, Frampton CM, Stedman CA. Predictors of poor outcome in
patients w ith autoimmune hepatitis: a population-based study. Hepatology. 2013
Jun;57(6):2399-406. doi: 10.1002/hep.26290. Epub 2013 May 1. PubMed PMID:
23359353.


545: Elbasha EH, Chhatwal J, Ferrante SA, El Khoury AC, Laires PA.
Cost-effectiveness analysis of boceprevir for the treatment of chronic hepatitis 
C virus genotype 1 infection in Portugal. Appl Health Econ Health Policy. 2013
Feb;11(1):65-78. doi: 10.1007/s40258-012-0007-8. PubMed PMID: 23355388.


546: Sunni M, Bellin MD, Moran A. Exogenous insulin requirements do not differ
between youth and adults with cystic fibrosis related diabetes. Pediatr Diabetes.
2013 Jun;14(4):295-8. doi: 10.1111/pedi.12014. Epub 2013 Jan 28. PubMed PMID:
23350702; PubMed Central PMCID: PMC3753224.


547: Kallwitz ER. Recurrent hepatitis C virus after transplant and the importance
of plasma cells on biopsy. World J Gastroenterol. 2013 Jan 14;19(2):158-60. doi: 
10.3748/wjg.v19.i2.158. PubMed PMID: 23345937; PubMed Central PMCID: PMC3547566.


548: Usluca S, Inceboz T, Unek T, Aksoy U. Isospora belli in a patient with liver
transplantation. Turkiye Parazitol Derg. 2012;36(4):247-50. doi:
10.5152/tpd.2012.58. PubMed PMID: 23339948.


549: Groeschl RT, Clark Gamblin T, Turaga KK. Surgical resection in
hepatocellular carcinoma patients with minimal background fibrosis: a strategy in
the era of organ shortage. Ann Surg Oncol. 2013 Jun;20(6):2043-8. doi:
10.1245/s10434-012-2857-6. Epub 2013 Jan 20. PubMed PMID: 23334253.


550: Barrault C, Roudot-Thoraval F, Tran Van Nhieu J, Atanasiu C, Kluger MD,
Medkour F, Douvin C, Mallat A, Zafrani ES, Cherqui D, Duvoux C. Non-invasive
assessment of liver graft fibrosis by transient elastography after liver
transplantation. Clin Res Hepatol Gastroenterol. 2013 Sep;37(4):347-52. doi:
10.1016/j.clinre.2012.11.003. Epub 2013 Jan 11. PubMed PMID: 23318116.


551: Gehrau RC, Mas VR, Villamil FG, Dumur CI, Mehta NK, Suh JL, Maluf DG.
MicroRNA signature at the time of clinical HCV recurrence associates with
aggressive fibrosis progression post-liver transplantation. Am J Transplant. 2013
Mar;13(3):729-37. doi: 10.1111/ajt.12047. Epub 2013 Jan 11. PubMed PMID:
23312020.


552: Michaels AJ, Dhanasekaran R, Foley DP, Alkhasawneh A, Dixon L,
Soldevila-Pico C, Morelli G, Cabrera R, Clark VC, Firpi RJ. Hepatic preservation 
injury: severity of hepatitis C recurrence and survival after liver
transplantation. Dig Dis Sci. 2013 May;58(5):1403-9. doi:
10.1007/s10620-012-2521-9. Epub 2013 Jan 10. PubMed PMID: 23306846; PubMed
Central PMCID: PMC3665404.


553: van Bömmel F, Berg T. Treatment of HBV related cirrhosis. Liver Int. 2013
Feb;33 Suppl 1:176-81. doi: 10.1111/liv.12074. Review. PubMed PMID: 23286862.


554: Glass C, Hipskind P, Tsien C, Malin SK, Kasumov T, Shah SN, Kirwan JP,
Dasarathy S. Sarcopenia and a physiologically low respiratory quotient in
patients with cirrhosis: a prospective controlled study. J Appl Physiol (1985).
2013 Mar 1;114(5):559-65. doi: 10.1152/japplphysiol.01042.2012. Epub 2013 Jan 3. 
PubMed PMID: 23288550; PubMed Central PMCID: PMC3615594.


555: Lu DS, Siripongsakun S, Kyong Lee J, Wei SH, Cheng PM, Sabounchi S, Lee JS, 
Raman S, Tong MJ, Busuttil RW, Sayre J. Complete tumor encapsulation on magnetic 
resonance imaging: a potentially useful imaging biomarker for better survival in 
solitary large hepatocellular carcinoma. Liver Transpl. 2013 Mar;19(3):283-91.
doi: 10.1002/lt.23597. PubMed PMID: 23280814.


556: Manzia TM, Angelico R, Baiocchi L, Toti L, Ciano P, Palmieri G, Angelico M, 
Orlando G, Tisone G. The Tor Vergata weaning of immunosuppression protocols in
stable hepatitis C virus liver transplant patients: the 10-year follow-up.
Transpl Int. 2013 Mar;26(3):259-66. doi: 10.1111/tri.12023. Epub 2012 Dec 20.
PubMed PMID: 23278973.


557: van der Meer AJ, Veldt BJ, Feld JJ, Wedemeyer H, Dufour JF, Lammert F,
Duarte-Rojo A, Heathcote EJ, Manns MP, Kuske L, Zeuzem S, Hofmann WP, de Knegt
RJ, Hansen BE, Janssen HL. Association between sustained virological response and
all-cause mortality among patients with chronic hepatitis C and advanced hepatic 
fibrosis. JAMA. 2012 Dec 26;308(24):2584-93. doi: 10.1001/jama.2012.144878.
PubMed PMID: 23268517.


558: Desai CS, Gruessner A, Habib S, Gruessner R, Khan KM. Survival of cystic
fibrosis patients undergoing liver and liver-lung transplantations. Transplant
Proc. 2013 Jan-Feb;45(1):290-2. doi: 10.1016/j.transproceed.2012.02.033. Epub
2012 Sep 13. PubMed PMID: 23267790.


559: Fierer DS, Dieterich DT, Fiel MI, Branch AD, Marks KM, Fusco DN, Hsu R,
Smith DM, Fierer J. Rapid progression to decompensated cirrhosis, liver
transplant, and death in HIV-infected men after primary hepatitis C virus
infection. Clin Infect Dis. 2013 Apr;56(7):1038-43. doi: 10.1093/cid/cis1206.
Epub 2012 Dec 21. PubMed PMID: 23264364; PubMed Central PMCID: PMC3588118.


560: Berenguer M, Schuppan D. Progression of liver fibrosis in post-transplant
hepatitis C: mechanisms, assessment and treatment. J Hepatol. 2013
May;58(5):1028-41. doi: 10.1016/j.jhep.2012.12.014. Epub 2012 Dec 20. Review.
PubMed PMID: 23262248.


561: Manousou P, Burroughs AK, Tsochatzis E, Isgro G, Hall A, Green A, Calvaruso 
V, Ma GL, Gale J, Burgess G, O'Beirne J, Patch D, Thorburn D, Leandro G, Dhillon 
AP. Digital image analysis of collagen assessment of progression of fibrosis in
recurrent HCV after liver transplantation. J Hepatol. 2013 May;58(5):962-8. doi: 
10.1016/j.jhep.2012.12.016. Epub 2012 Dec 20. Erratum in: J Hepatol. 2013
Aug;59(2):402. Sochatzis, Emmanuel T [corrected to Tsochatzis, Emmanuel]. PubMed 
PMID: 23262247.


562: Lei JY, Yan LN. Transfusion rate for 500 consecutive living donor liver
transplantations: experience of one liver transplantation center.
Transplantation. 2012 Dec 15;94(11):e66-7. doi: 10.1097/TP.0b013e318274ab4a.
PubMed PMID: 23222742.


563: Zeng Z, Ren J, O'Neil M, Zhao J, Bridges B, Cox J, Abdulkarim B, Schmitt TM,
Kumer SC, Weinman SA. Impact of stem cell marker expression on recurrence of
TACE-treated hepatocellular carcinoma post liver transplantation. BMC Cancer.
2012 Dec 7;12:584. doi: 10.1186/1471-2407-12-584. PubMed PMID: 23216644; PubMed
Central PMCID: PMC3534240.


564: Eurich D, Boas-Knoop S, Struecker B, Neuhaus R, Neuhaus P, Bahra M. Genetic 
variants of STAT-4 affect the development of graft fibrosis after liver
transplantation for HCV-induced liver disease. Transplantation. 2013 Jan
15;95(1):203-8. doi: 10.1097/TP.0b013e318277e2f6. PubMed PMID: 23202532.


565: Terrault N. Liver transplantation in the setting of chronic HCV. Best Pract 
Res Clin Gastroenterol. 2012 Aug;26(4):531-48. doi: 10.1016/j.bpg.2012.09.010.
Review. PubMed PMID: 23199510.


566: Kwo PY. Boceprevir and treatment of chronic hepatitis C. Clin Liver Dis.
2013 Feb;17(1):63-72. doi: 10.1016/j.cld.2012.09.005. Review. PubMed PMID:
23177283.


567: Burra P, De Martin E, Gitto S, Villa E. Influence of age and gender before
and after liver transplantation. Liver Transpl. 2013 Feb;19(2):122-34. doi:
10.1002/lt.23574. Review. PubMed PMID: 23172830.


568: Carbone M, Mutimer D, Neuberger J. Hepatitis C virus and nonliver solid
organ transplantation. Transplantation. 2013 Mar 27;95(6):779-86. doi:
10.1097/TP.0b013e318273fec4. Review. PubMed PMID: 23172130.


569: Corbett C, Armstrong MJ, Neuberger J. Tobacco smoking and solid organ
transplantation. Transplantation. 2012 Nov 27;94(10):979-87. doi:
10.1097/TP.0b013e318263ad5b. Review. PubMed PMID: 23169222.


570: Chen W, Oue T, Ueno T, Uehara S, Usui N, Fukuzawa M. Apelin is a marker of
the progression of liver fibrosis and portal hypertension in patients with
biliary atresia. Pediatr Surg Int. 2013 Jan;29(1):79-85. doi:
10.1007/s00383-012-3210-7. PubMed PMID: 23160902.


571: Cauchy F, Zalinski S, Dokmak S, Fuks D, Farges O, Castera L, Paradis V,
Belghiti J. Surgical treatment of hepatocellular carcinoma associated with the
metabolic syndrome. Br J Surg. 2013 Jan;100(1):113-21. doi: 10.1002/bjs.8963.
Epub 2012 Nov 12. PubMed PMID: 23147992.


572: Deylgat B, Topal H, Meurisse N, Jochmans I, Aerts R, Vanbeckevoort D,
Monbaliu D, Pirenne J. Gastric outlet obstruction by a donor aortic tube after en
bloc liver pancreas transplantation: a case report. Transplant Proc. 2012
Nov;44(9):2888-92. doi: 10.1016/j.transproceed.2012.09.108. PubMed PMID:
23146548.


573: Jacquemin E. Progressive familial intrahepatic cholestasis. Clin Res Hepatol
Gastroenterol. 2012 Sep;36 Suppl 1:S26-35. doi: 10.1016/S2210-7401(12)70018-9.
Review. PubMed PMID: 23141890.


574: Corpechot C. Primary biliary cirrhosis and bile acids. Clin Res Hepatol
Gastroenterol. 2012 Sep;36 Suppl 1:S13-20. doi: 10.1016/S2210-7401(12)70016-5.
Review. PubMed PMID: 23141888.


575: Isgro G, Calvaruso V, Andreana L, Luong TV, Garcovich M, Manousou P,
Alibrandi A, Maimone S, Marelli L, Davies N, Patch D, Dhillon AP, Burroughs AK.
The relationship between transient elastography and histological collagen
proportionate area for assessing fibrosis in chronic viral hepatitis. J
Gastroenterol. 2013 Aug;48(8):921-9. doi: 10.1007/s00535-012-0694-9. Epub 2012
Nov 3. PubMed PMID: 23124603.


576: Kosola S, Lampela H, Jalanko H, Mäkisalo H, Lohi J, Arola J, Pakarinen MP.
Low-dose steroids associated with milder histological changes after pediatric
liver transplantation. Liver Transpl. 2013 Feb;19(2):145-54. doi:
10.1002/lt.23565. PubMed PMID: 23109058.


577: Firpi RJ, Dong H, Clark VC, Soldevila-Pico C, Morelli G, Cabrera R, Norkina 
O, Shuster JJ, Nelson DR, Liu C. CC genotype donors for the interleukin-28B
single nucleotide polymorphism are associated with better outcomes in hepatitis C
after liver transplant. Liver Int. 2013 Jan;33(1):72-8. doi: 10.1111/liv.12013.
Epub 2012 Oct 29. PubMed PMID: 23107586; PubMed Central PMCID: PMC3518691.


578: Takeichi T, Narita Y, Lee KJ, Yamamoto H, Asonuma K, Inomata Y. Sclerosing
encapsulating peritonitis after living donor liver transplantation: a case
successfully treated with tamoxifen: report of a case. Surg Today. 2013
Nov;43(11):1326-9. doi: 10.1007/s00595-012-0368-5. Epub 2012 Oct 26. PubMed PMID:
23099621.


579: Day CP. Clinical spectrum and therapy of non-alcoholic steatohepatitis. Dig 
Dis. 2012;30 Suppl 1:69-73. doi: 10.1159/000341128. Epub 2012 Oct 11. Review.
PubMed PMID: 23075871.


580: Czaja AJ. Acute and acute severe (fulminant) autoimmune hepatitis. Dig Dis
Sci. 2013 Apr;58(4):897-914. doi: 10.1007/s10620-012-2445-4. Epub 2012 Oct 23.
Review. PubMed PMID: 23090425.


581: Jafri SM, Gordon SC. Care of the cirrhotic patient. Infect Dis Clin North
Am. 2012 Dec;26(4):979-94. doi: 10.1016/j.idc.2012.08.009. Review. PubMed PMID:
23083828.


582: Verna EC, Abdelmessih R, Salomao MA, Lefkowitch J, Moreira RK, Brown RS Jr. 
Cholestatic hepatitis C following liver transplantation: an outcome-based
histological definition, clinical predictors, and prognosis. Liver Transpl. 2013 
Jan;19(1):78-88. doi: 10.1002/lt.23559. PubMed PMID: 23081888.


583: Shetty S, Adams DH, Hubscher SG. Post-transplant liver biopsy and the immune
response: lessons for the clinician. Expert Rev Clin Immunol. 2012
Sep;8(7):645-61. doi: 10.1586/eci.12.65. Review. PubMed PMID: 23078062.


584: Cheng K, Ashby D, Smyth RL. Ursodeoxycholic acid for cystic fibrosis-related
liver disease. Cochrane Database Syst Rev. 2012 Oct 17;10:CD000222. doi:
10.1002/14651858.CD000222.pub2. Review. Update in: Cochrane Database Syst Rev.
2014;12:CD000222. PubMed PMID: 23076885.


585: Moreira RK, Salomao M, Verna EC, Brown RS Jr, Lefkowitch JH. The Hepatitis
Aggressiveness Score (HAS): a novel classification system for post-liver
transplantation recurrent hepatitis C. Am J Surg Pathol. 2013 Jan;37(1):104-13.
doi: 10.1097/PAS.0b013e31826a92ac. PubMed PMID: 23060356.


586: Soler X, Myo Bui CC, Aronson LA, Saied AS. Current issues in pediatric liver
transplantation. Int Anesthesiol Clin. 2012 Fall;50(4):54-65. doi:
10.1097/AIA.0b013e31826e3438. Review. PubMed PMID: 23047446.


587: Gunay-Aygun M, Font-Montgomery E, Lukose L, Tuchman Gerstein M,
Piwnica-Worms K, Choyke P, Daryanani KT, Turkbey B, Fischer R, Bernardini I,
Sincan M, Zhao X, Sandler NG, Roque A, Douek DC, Graf J, Huizing M, Bryant JC,
Mohan P, Gahl WA, Heller T. Characteristics of congenital hepatic fibrosis in a
large cohort of patients with autosomal recessive polycystic kidney disease.
Gastroenterology. 2013 Jan;144(1):112-121.e2. doi: 10.1053/j.gastro.2012.09.056. 
Epub 2012 Oct 3. PubMed PMID: 23041322; PubMed Central PMCID: PMC4162098.


588: Raina A, Horn ET, Benza RL. The pathophysiology of endothelin in
complications after solid organ transplantation: a potential novel therapeutic
role for endothelin receptor antagonists. Transplantation. 2012 Nov
15;94(9):885-93. doi: 10.1097/TP.0b013e31825f0fbe. Review. PubMed PMID: 23037008.


589: Hirschi S, Letscher-Bru V, Pottecher J, Lannes B, Jeung MY, Degot T,
Santelmo N, Sabou AM, Herbrecht R, Kessler R. Disseminated Trichosporon
mycotoxinivorans, Aspergillus fumigatus, and Scedosporium apiospermum coinfection
after lung and liver transplantation in a cystic fibrosis patient. J Clin
Microbiol. 2012 Dec;50(12):4168-70. doi: 10.1128/JCM.01928-12. Epub 2012 Oct 3.
PubMed PMID: 23035187; PubMed Central PMCID: PMC3503015.


590: Lohlun JC, Matas AJ, Chinnakotla S. Donor-specific human leukocyte antigen
antibodies and late graft fibrosis after pediatric liver transplantation:
time-associated variables or cause and effect? Liver Transpl. 2012
Nov;18(11):1270-1. doi: 10.1002/lt.23556. PubMed PMID: 23023801.


591: Berenguer M, Roche B, Aguilera V, Duclos-Vallée JC, Navarro L, Rubín A, Pons
JA, de la Mata M, Prieto M, Samuel D. Efficacy of the retreatment of hepatitis C 
virus infections after liver transplantation: role of an aggressive approach.
Liver Transpl. 2013 Jan;19(1):69-77. doi: 10.1002/lt.23555. PubMed PMID:
23008144.


592: Duarte-Rojo A, Deneke MG, Charlton MR. Interleukin-28B polymorphism in
hepatitis C and liver transplantation. Liver Transpl. 2013 Jan;19(1):49-58. doi: 
10.1002/lt.23554. PubMed PMID: 23008132.


593: Valenti L, Dongiovanni P, Maggioni M, Motta BM, Rametta R, Milano M, Fargion
S, Reggiani P, Fracanzani AL. Liver transplantation for hepatocellular carcinoma 
in a patient with a novel telomerase mutation and steatosis. J Hepatol. 2013
Feb;58(2):399-401. doi: 10.1016/j.jhep.2012.09.011. Epub 2012 Sep 19. PubMed
PMID: 23000435.


594: Eurich D, Neumann UP, Boas-Knoop S, Neuhaus R, Kiessling A, Yahyazadeh A,
Trautwein C, Wasmuth H, Puhl G, Neuhaus P, Bahra M. YKL-40-gene polymorphism
affects acute cellular rejection and fibrosis progression after transplantation
for hepatitis C virus-induced liver disease. J Gastroenterol Hepatol. 2013
Jan;28(1):153-60. doi: 10.1111/j.1440-1746.2012.07270.x. PubMed PMID: 22989351.


595: Bellido-Muñoz F, Giráldez-Gallego A, Roca-Oporto C, García-Cayuela T,
Pascasio-Acevedo JM, Sousa-Martín JM. Monitoring the natural evolution and
response to treatment of post liver transplant recurrent hepatitis C using
transient elastography: preliminary results. Transplant Proc. 2012
Sep;44(7):2082-6. doi: 10.1016/j.transproceed.2012.07.090. PubMed PMID: 22974917.


596: Memon K, Lewandowski RJ, Riaz A, Salem R. Yttrium 90 microspheres for the
treatment of hepatocellular carcinoma. Recent Results Cancer Res.
2013;190:207-24. doi: 10.1007/978-3-642-16037-0_14. Review. PubMed PMID:
22941023.


597: Yamada H, Kondou H, Kimura T, Ikeda K, Tachibana M, Hasegawa Y, Kiyohara Y, 
Ueno T, Miyoshi Y, Mushiake S, Ozono K. Humoral immunity is involved in the
development of pericentral fibrosis after pediatric live donor liver
transplantation. Pediatr Transplant. 2012 Dec;16(8):858-65. doi:
10.1111/j.1399-3046.2012.01781.x. Epub 2012 Aug 29. PubMed PMID: 22931465.


598: Fitzpatrick E, Quaglia A, Vimalesvaran S, Basso MS, Dhawan A. Transient
elastography is a useful noninvasive tool for the evaluation of fibrosis in
paediatric chronic liver disease. J Pediatr Gastroenterol Nutr. 2013
Jan;56(1):72-6. doi: 10.1097/MPG.0b013e31826f2760. PubMed PMID: 22922372.


599: Bimstein E, Magliocca K, Cohen D, Morelli G, Katz J. Hyperbilirubinemic
stain: location and extent in dental tissues. J Clin Pediatr Dent. 2011
Fall;36(1):75-8. PubMed PMID: 22900448.


600: Kamphues C, Klatt D, Bova R, Yahyazadeh A, Bahra M, Braun J, Klauschen F,
Neuhaus P, Sack I, Asbach P. Viscoelasticity-based magnetic resonance
elastography for the assessment of liver fibrosis in hepatitis C patients after
liver transplantation. Rofo. 2012 Nov;184(11):1013-9. doi:
10.1055/s-0032-1313126. Epub 2012 Aug 14. PubMed PMID: 22893489.


601: Miyagawa-Hayashino A, Yoshizawa A, Uchida Y, Egawa H, Yurugi K, Masuda S,
Minamiguchi S, Maekawa T, Uemoto S, Haga H. Progressive graft fibrosis and
donor-specific human leukocyte antigen antibodies in pediatric late liver
allografts. Liver Transpl. 2012 Nov;18(11):1333-42. doi: 10.1002/lt.23534. PubMed
PMID: 22888064.


602: Venturi C, Sempoux C, Bueno J, Ferreres Pinas JC, Bourdeaux C,
Abarca-Quinones J, Rahier J, Reding R. Novel histologic scoring system for
long-term allograft fibrosis after liver transplantation in children. Am J
Transplant. 2012 Nov;12(11):2986-96. doi: 10.1111/j.1600-6143.2012.04210.x. Epub 
2012 Aug 6. PubMed PMID: 22882699.


603: Shima H, Igarashi G, Wakisaka M, Hamano S, Nagae H, Koyama M, Kitagawa H.
Noninvasive acoustic radiation force impulse (ARFI) elastography for assessing
the severity of fibrosis in the post-operative patients with biliary atresia.
Pediatr Surg Int. 2012 Sep;28(9):869-72. doi: 10.1007/s00383-012-3140-4. PubMed
PMID: 22864589.


604: Adams B, Chiem D, Wang C, Neelankavil J. Combined bilateral lung-liver
transplantation complicated by intraoperative right ventricular dysfunction and
postoperative hepatic artery thrombosis. J Cardiothorac Vasc Anesth. 2013
Dec;27(6):1343-6. doi: 10.1053/j.jvca.2012.06.023. Epub 2012 Aug 3. PubMed PMID: 
22863404.


605: Truant S, Boleslawski E, Duhamel A, Bouras AF, Louvet A, Febvay C, Leteurtre
E, Huet G, Zerbib P, Dharancy S, Hebbar M, Pruvot FR. Tumor size of
hepatocellular carcinoma in noncirrhotic liver: a controversial predictive factor
for outcome after resection. Eur J Surg Oncol. 2012 Dec;38(12):1189-96. doi:
10.1016/j.ejso.2012.07.112. Epub 2012 Aug 3. PubMed PMID: 22863304.


606: Ackefors M, Gjertsen H, Wernerson A, Weiland O. Concentration-guided
ribavirin dosing with darbepoetin support and peg-IFN alfa-2a for treatment of
hepatitis C recurrence after liver transplantation. J Viral Hepat. 2012
Sep;19(9):635-9. doi: 10.1111/j.1365-2893.2012.01587.x. Epub 2012 Feb 17. PubMed 
PMID: 22863267.


607: Weber ML, Ibrahim HN, Lake JR. Renal dysfunction in liver transplant
recipients: evaluation of the critical issues. Liver Transpl. 2012
Nov;18(11):1290-301. doi: 10.1002/lt.23522. Epub 2012 Oct 8. Review. PubMed PMID:
22847917.


608: Takami T, Terai S, Sakaida I. Advanced therapies using autologous bone
marrow cells for chronic liver disease. Discov Med. 2012 Jul;14(74):7-12. Review.
PubMed PMID: 22846198.


609: Hatipoglu S, Olmez A, Ozgor D, Kayaalp C, Yilmaz S. Living donor liver
transplantation in the absence of inferior vena cava: a case report. Transplant
Proc. 2012 Jul-Aug;44(6):1761-3. doi: 10.1016/j.transproceed.2012.05.053. PubMed 
PMID: 22841266.


610: García-Pajares F, Almohalla C, Lorenzo Pelayo S, Ruiz Zorrilla R, Pinto P,
Ramos C, Sanchez Antolin G, Paton AC. Early and extended therapy for recurrent
hepatitis C after liver transplantation. Transplant Proc. 2012
Jul-Aug;44(6):1571-3. doi: 10.1016/j.transproceed.2012.05.027. PubMed PMID:
22841217.


611: Dimitroulis D, Valsami S, Stamopoulos P, Kouraklis G. Immunological
HCV-associated thrombocytopenia: short review. Clin Dev Immunol.
2012;2012:378653. doi: 10.1155/2012/378653. Epub 2012 Jul 10. Review. PubMed
PMID: 22829850; PubMed Central PMCID: PMC3400398.


612: Germani G, Tsochatzis E, Papastergiou V, Burroughs AK. HCV in liver
transplantation. Semin Immunopathol. 2013 Jan;35(1):101-10. doi:
10.1007/s00281-012-0329-5. Epub 2012 Jul 25. PubMed PMID: 22829333.


613: Raimondo G, Caccamo G, Filomia R, Pollicino T. Occult HBV infection. Semin
Immunopathol. 2013 Jan;35(1):39-52. doi: 10.1007/s00281-012-0327-7. Epub 2012 Jul
26. Review. PubMed PMID: 22829332; PubMed Central PMCID: PMC3540364.


614: Pagadala MR, McCullough AJ. The relevance of liver histology to predicting
clinically meaningful outcomes in nonalcoholic steatohepatitis. Clin Liver Dis.
2012 Aug;16(3):487-504. doi: 10.1016/j.cld.2012.05.006. Epub 2012 Jun 27. Review.
PubMed PMID: 22824477; PubMed Central PMCID: PMC4176889.


615: Bertuzzo VR, Cescon M, Morelli MC, Di Gioia P, Tamè M, Lorenzini S, Andreone
P, Ercolani G, Del Gaudio M, Ravaioli M, Cucchetti A, Dazzi A, D'Errico-Grigioni 
A, Pinna AD. Long-term antiviral treatment for recurrent hepatitis C after liver 
transplantation. Dig Liver Dis. 2012 Oct;44(10):861-7. doi:
10.1016/j.dld.2012.06.013. Epub 2012 Jul 21. PubMed PMID: 22819767.


616: Ismail H, Broniszczak D, Kaliciński P, Dembowska-Bagińska B, Perek D,
Teisseyre J, Kluge P, Kościesza A, Lembas A, Markiewicz M. Changing treatment and
outcome of children with hepatoblastoma: analysis of a single center experience
over the last 20 years. J Pediatr Surg. 2012 Jul;47(7):1331-9. doi:
10.1016/j.jpedsurg.2011.11.073. PubMed PMID: 22813792.


617: Bălănescu P, Lădaru A, Voiosu T, Nicolau A, Ene M, Bălănescu E. Th17 and
IL-17 immunity in chronic hepatitis C infection. Rom J Intern Med. 2012
Jan-Mar;50(1):13-8. Review. PubMed PMID: 22788089.


618: Harn HJ, Lin SZ, Hung SH, Subeq YM, Li YS, Syu WS, Ding DC, Lee RP, Hsieh
DK, Lin PC, Chiou TW. Adipose-derived stem cells can abrogate chemical-induced
liver fibrosis and facilitate recovery of liver function. Cell Transplant.
2012;21(12):2753-64. doi: 10.3727/096368912X652959. Epub 2012 Jul 5. PubMed PMID:
22776464.


619: Duarte-Rojo A, Veldt BJ, Goldstein DD, Tillman HL, Watt KD, Heimbach JK,
McHutchison JG, Poterucha JJ, Vargas-Vorackova F, Charlton MR. The course of
posttransplant hepatitis C infection: comparative impact of donor and recipient
source of the favorable IL28B genotype and other variables. Transplantation. 2012
Jul 27;94(2):197-203. doi: 10.1097/TP.0b013e3182547551. PubMed PMID: 22766768.


620: Lin MY, Tavakol MM, Sarin A, Amirkiai SM, Rogers SJ, Carter JT, Posselt AM. 
Safety and feasibility of sleeve gastrectomy in morbidly obese patients following
liver transplantation. Surg Endosc. 2013 Jan;27(1):81-5. doi:
10.1007/s00464-012-2410-5. Epub 2012 Jun 30. PubMed PMID: 22752278.


621: Nayak NC, Jain D, Vasdev N, Gulwani H, Saigal S, Soin A. Etiologic types of 
end-stage chronic liver disease in adults: analysis of prevalence and their
temporal changes from a study on native liver explants. Eur J Gastroenterol
Hepatol. 2012 Oct;24(10):1199-208. doi: 10.1097/MEG.0b013e32835643f1. PubMed
PMID: 22751227.


622: Layden JE, Cotler S, Brown KA, Lucey MR, Te HS, Eswaran S, Fimmel C, Layden 
TJ, Clark NM. Racial differences in fibrosis progression after HCV-related liver 
transplantation. Transplantation. 2012 Jul 27;94(2):178-84. doi:
10.1097/TP.0b013e318253f7fa. PubMed PMID: 22743546; PubMed Central PMCID:
PMC3624617.


623: Patil DT, Yerian LM. Evolution of nonalcoholic fatty liver disease
recurrence after liver transplantation. Liver Transpl. 2012 Oct;18(10):1147-53.
doi: 10.1002/lt.23499. Review. PubMed PMID: 22740341.


624: Ponsioen CY. Recent insights in primary sclerosing cholangitis. J Dig Dis.
2012 Jul;13(7):337-41. doi: 10.1111/j.1751-2980.2012.00605.x. Review. PubMed
PMID: 22713082.


625: Vaughn BP, Robson SC, Burnstock G. Pathological roles of purinergic
signaling in the liver. J Hepatol. 2012 Oct;57(4):916-20. doi:
10.1016/j.jhep.2012.06.008. Epub 2012 Jun 16. Review. PubMed PMID: 22709619;
PubMed Central PMCID: PMC3732799.


626: Sánchez-Valle V, Chávez-Tapia NC, Uribe M, Méndez-Sánchez N. Role of
oxidative stress and molecular changes in liver fibrosis: a review. Curr Med
Chem. 2012;19(28):4850-60. Review. PubMed PMID: 22709007.


627: Fontana RJ, Hughes EA, Appelman H, Hindes R, Dimitrova D, Bifano M. Case
report of successful peginterferon, ribavirin, and daclatasvir therapy for
recurrent cholestatic hepatitis C after liver retransplantation. Liver Transpl.
2012 Sep;18(9):1053-9. doi: 10.1002/lt.23482. PubMed PMID: 22706796; PubMed
Central PMCID: PMC3644503.


628: Seki E, Brenner DA, Karin M. A liver full of JNK: signaling in regulation of
cell function and disease pathogenesis, and clinical approaches.
Gastroenterology. 2012 Aug;143(2):307-20. doi: 10.1053/j.gastro.2012.06.004. Epub
2012 Jun 13. Review. PubMed PMID: 22705006; PubMed Central PMCID: PMC3523093.


629: Ovchinsky N, Moreira RK, Lefkowitch JH, Lavine JE. Liver biopsy in modern
clinical practice: a pediatric point-of-view. Adv Anat Pathol. 2012
Jul;19(4):250-62. doi: 10.1097/PAP.0b013e31825c6a20. Review. PubMed PMID:
22692288; PubMed Central PMCID: PMC3404724.


630: Wnuk Z, Kokot F, Kunsdorf-Wnuk A. Diagnostic value of plasma asymmetric and 
symmetric dimethylarginine levels in liver transplant recipients. Pol Arch Med
Wewn. 2012;122(7-8):367-73. Epub 2012 Jun 11. PubMed PMID: 22688059.


631: Lerner SM. Hepatitis C and renal transplantation. Mt Sinai J Med. 2012
May-Jun;79(3):342-50. doi: 10.1002/msj.21318. Review. PubMed PMID: 22678858.


632: Safdar Z, Bartolome S, Sussman N. Portopulmonary hypertension: an update.
Liver Transpl. 2012 Aug;18(8):881-91. doi: 10.1002/lt.23485. Review. PubMed PMID:
22674534.


633: Chattopadhyay S, Govindasamy M, Singla P, Varma V, Mehta N, Kumaran V, Nundy
S. Portal biliopathy in patients with non-cirrhotic portal hypertension: does the
type of surgery affect outcome? HPB (Oxford). 2012 Jul;14(7):441-7. doi:
10.1111/j.1477-2574.2012.00473.x. Epub 2012 May 3. PubMed PMID: 22672545; PubMed 
Central PMCID: PMC3384873.


634: Byrne CD. Dorothy Hodgkin Lecture 2012: non-alcoholic fatty liver disease,
insulin resistance and ectopic fat: a new problem in diabetes management. Diabet 
Med. 2012 Sep;29(9):1098-107. doi: 10.1111/j.1464-5491.2012.03732.x. Review.
PubMed PMID: 22672330.


635: Eurich D, Boas-Knoop S, Yahyazadeh A, Neuhaus R, Somasundaram R, Ruehl M,
Puhl G, Neuhaus P, Neumann UP, Bahra M. Role of mannose-binding lectin-2
polymorphism in the development of acute cellular rejection after transplantation
for hepatitis C virus-induced liver disease. Transpl Infect Dis. 2012
Oct;14(5):488-95. doi: 10.1111/j.1399-3062.2012.00747.x. Epub 2012 Jun 1. PubMed 
PMID: 22650645.


636: Banff Working Group on Liver Allograft Pathology. Importance of liver biopsy
findings in immunosuppression management: biopsy monitoring and working criteria 
for patients with operational tolerance. Liver Transpl. 2012 Oct;18(10):1154-70. 
doi: 10.1002/lt.23481. Review. PubMed PMID: 22645090.


637: O'Leary JG, Neri MA, Trotter JF, Davis GL, Klintmalm GB. Utilization of
hepatitis C antibody-positive livers: genotype dominance is virally determined.
Transpl Int. 2012 Aug;25(8):825-9. doi: 10.1111/j.1432-2277.2012.01498.x. Epub
2012 May 30. PubMed PMID: 22643162; PubMed Central PMCID: PMC4411225.


638: Girard M, Franchi-Abella S, Lacaille F, Debray D. Specificities of
sclerosing cholangitis in childhood. Clin Res Hepatol Gastroenterol. 2012
Dec;36(6):530-5. doi: 10.1016/j.clinre.2012.04.003. Epub 2012 May 23. Review.
PubMed PMID: 22633198.


639: Calmus Y, Duvoux C, Pageaux G, Wolf P, Rostaing L, Vanlemmens C,
Botta-Fridlund D, Dharancy S, Gugenheim J, Durand F, Néau-Cransac M, Boillot O,
Chazouillères O, Samelson L, Boudjema K, Samuel D. Treatment of recurrent HCV
infection following liver transplantation: results of a multicenter, randomized, 
versus placebo, trial of ribavirin alone as maintenance therapy after one year of
PegIFNα-2a plus ribavirin. J Hepatol. 2012 Sep;57(3):564-71. doi:
10.1016/j.jhep.2012.04.022. Epub 2012 May 18. PubMed PMID: 22613001.


640: Lim EJ, Chin R, Angus PW, Torresi J. Enhanced apoptosis in post-liver
transplant hepatitis C: effects of virus and immunosuppressants. World J
Gastroenterol. 2012 May 14;18(18):2172-9. doi: 10.3748/wjg.v18.i18.2172. Review. 
PubMed PMID: 22611309; PubMed Central PMCID: PMC3351766.


641: Le Bail B. Pathology: a pictorial review. A selected atlas of paediatric
liver pathology. Clin Res Hepatol Gastroenterol. 2012 Jun;36(3):248-52. doi:
10.1016/j.clinre.2012.03.030. Epub 2012 May 18. PubMed PMID: 22609293.


642: Nobre S, Grazina M, Silva F, Pinto C, Gonçalves I, Diogo L. Neonatal liver
failure due to deoxyguanosine kinase deficiency. BMJ Case Rep. 2012 Apr 2;2012.
pii: bcr1220115317. doi: 10.1136/bcr.12.2011.5317. PubMed PMID: 22602837; PubMed 
Central PMCID: PMC3339167.


643: Oetzmann von Sochaczewski C, Petersen C, Ure BM, Osthaus A, Schubert KP,
Becker T, Lehner F, Kuebler JF. Laparoscopic versus conventional Kasai
portoenterostomy does not facilitate subsequent liver transplantation in infants 
with biliary atresia. J Laparoendosc Adv Surg Tech A. 2012 May;22(4):408-11. doi:
10.1089/lap.2012.0077. PubMed PMID: 22577810.


644: Djamali A, Reese S, Hafez O, Vidyasagar A, Jacobson L, Swain W, Kolehmainen 
C, Huang L, Wilson NA, Torrealba JR. Nox2 is a mediator of chronic CsA
nephrotoxicity. Am J Transplant. 2012 Aug;12(8):1997-2007. doi:
10.1111/j.1600-6143.2012.04081.x. Epub 2012 May 8. PubMed PMID: 22568654; PubMed 
Central PMCID: PMC3409317.


645: Czaja AJ. Diagnosis, pathogenesis, and treatment of autoimmune hepatitis
after liver transplantation. Dig Dis Sci. 2012 Sep;57(9):2248-66. doi:
10.1007/s10620-012-2179-3. Epub 2012 May 6. Review. PubMed PMID: 22562533.


646: Baldursdottir TR, Bergmann OM, Jonasson JG, Ludviksson BR, Axelsson TA,
Björnsson ES. The epidemiology and natural history of primary biliary cirrhosis: 
a nationwide population-based study. Eur J Gastroenterol Hepatol. 2012
Jul;24(7):824-30. doi: 10.1097/MEG.0b013e328353753d. PubMed PMID: 22562114.


647: Lacaille F. Liver transplantation and liver cell transplantation. Clin Res
Hepatol Gastroenterol. 2012 Jun;36(3):304-7. doi: 10.1016/j.clinre.2012.03.029.
Epub 2012 Apr 25. PubMed PMID: 22541063.


648: Lacaille F. Other genetic liver diseases in children. Clin Res Hepatol
Gastroenterol. 2012 Jun;36(3):301-3. doi: 10.1016/j.clinre.2012.03.027. Epub 2012
Apr 25. PubMed PMID: 22541062.


649: Lacombe K, Rockstroh J. HIV and viral hepatitis coinfections: advances and
challenges. Gut. 2012 May;61 Suppl 1:i47-58. doi: 10.1136/gutjnl-2012-302062.
Review. PubMed PMID: 22504919.


650: Grimaldi C, de Ville de Goyet J, Nobili V. Portal hypertension in children. 
Clin Res Hepatol Gastroenterol. 2012 Jun;36(3):260-1. doi:
10.1016/j.clinre.2012.03.016. Epub 2012 Apr 21. PubMed PMID: 22521554.


651: Crespo G, Fernández-Varo G, Mariño Z, Casals G, Miquel R, Martínez SM,
Gilabert R, Forns X, Jiménez W, Navasa M. ARFI, FibroScan, ELF, and their
combinations in the assessment of liver fibrosis: a prospective study. J Hepatol.
2012 Aug;57(2):281-7. doi: 10.1016/j.jhep.2012.03.016. Epub 2012 Apr 17. PubMed
PMID: 22521355.


652: Mergental H, Adam R, Ericzon BG, Kalicinski P, Mühlbacher F, Höckerstedt K, 
Klempnauer JL, Friman S, Broelsch CE, Mantion G, Fernandez-Sellez C, van Hoek B, 
Fangmann J, Pirenne J, Muiesan P, Königsrainer A, Mirza DF, Lerut J, Detry O, Le 
Treut YP, Mazzaferro V, Löhe F, Berenguer M, Clavien PA, Rogiers X, Belghiti J,
Kóbori L, Burra P, Wolf P, Schareck W, Pisarski P, Foss A, Filipponi F, Krawczyk 
M, Wolff M, Langrehr JM, Rolles K, Jamieson N, Hop WC, Porte RJ. Liver
transplantation for unresectable hepatocellular carcinoma in normal livers. J
Hepatol. 2012 Aug;57(2):297-305. doi: 10.1016/j.jhep.2012.03.022. Epub 2012 Apr
18. PubMed PMID: 22521348.


653: Oshita A, Tashiro H, Amano H, Kobayashi T, Onoe T, Ide K, Takaki S,
Takahashi S, Arihiro K, Chayama K, Ohdan H. Safety and feasibility of
diet-treated donors with steatotic livers at the initial consultation for
living-donor liver transplantation. Transplantation. 2012 May 27;93(10):1024-30. 
doi: 10.1097/TP.0b013e31824c9e25. PubMed PMID: 22495493.


654: Umehara M, Narumi S, Sugai M, Toyoki Y, Ishido K, Kudo D, Kimura N,
Kobayashi T, Hakamada K. Hepatic venous outflow obstruction in living donor liver
transplantation: balloon angioplasty or stent placement? Transplant Proc. 2012
Apr;44(3):769-71. doi: 10.1016/j.transproceed.2012.01.048. PubMed PMID: 22483491.


655: Verna EC, Valadao R, Farrand E, Pichardo EM, Lai JC, Terrault NA, Brown RS
Jr. Effects of ethnicity and socioeconomic status on survival and severity of
fibrosis in liver transplant recipients with hepatitis C virus. Liver Transpl.
2012 Apr;18(4):461-7. doi: 10.1002/lt.23376. PubMed PMID: 22467547; PubMed
Central PMCID: PMC3674870.


656: Ydreborg M, Westin J, Lagging M, Castedal M, Friman S. Impact of donor
histology on survival following liver transplantation for chronic hepatitis C
virus infection: a Scandinavian single-center experience. Scand J Gastroenterol. 
2012 Jun;47(6):710-7. doi: 10.3109/00365521.2012.672592. Epub 2012 Mar 27. PubMed
PMID: 22452366.


657: Calvaruso V, Dhillon AP, Tsochatzis E, Manousou P, Grillo F, Germani G,
Patch D, O'Beirne J, Burroughs AK. Liver collagen proportionate area predicts
decompensation in patients with recurrent hepatitis C virus cirrhosis after liver
transplantation. J Gastroenterol Hepatol. 2012 Jul;27(7):1227-32. doi:
10.1111/j.1440-1746.2012.07136.x. PubMed PMID: 22432427.


658: Fabris C, Falleti E, Cussigh A, Bitetto D, Fontanini E, Colletta C, Vandelli
C, Cmet S, Ceriani E, Smirne C, Toniutto P, Pirisi M. The interleukin 28B
rs12979860 C/T polymorphism and serum cholesterol as predictors of fibrosis
progression in patients with chronic hepatitis C and persistently normal
transaminases. J Med Virol. 2012 May;84(5):747-55. doi: 10.1002/jmv.23259. PubMed
PMID: 22431022.


659: Belli LS, Volpes R, Graziadei I, Fagiuoli S, Starkel P, Burra P, Alberti AB,
Gridelli B, Vogel W, Pasulo L, De Martin E, Guido M, De Carlis L, Lerut J, Cillo 
U, Burroughs AK, Pinzello G. Antiviral therapy and fibrosis progression in
patients with mild-moderate hepatitis C recurrence after liver transplantation. A
randomized controlled study. Dig Liver Dis. 2012 Jul;44(7):603-9. doi:
10.1016/j.dld.2012.01.017. Epub 2012 Mar 15. PubMed PMID: 22424641.


660: Cosconea S, Fontaine H, Méritet JF, Corouge M, Sogni P, Vallet-Pichard A,
Mallet V, Legendre C, Pol S. Benefits associated with antiviral treatment in
kidney allograft recipients with chronic hepatitis B virus infection. J Hepatol. 
2012 Jul;57(1):55-60. doi: 10.1016/j.jhep.2012.02.020. Epub 2012 Mar 10. PubMed
PMID: 22414762.


661: Eurich D, Boas-Knoop S, Bahra M, Neuhaus R, Somasundaram R, Neuhaus P,
Neumann U, Seehofer D. Role of IL28B polymorphism in the development of hepatitis
C virus-induced hepatocellular carcinoma, graft fibrosis, and posttransplant
antiviral therapy. Transplantation. 2012 Mar 27;93(6):644-9. doi:
10.1097/TP.0b013e318244f774. PubMed PMID: 22411462.


662: Bosch W, Heckman MG, Pungpapong S, Diehl NN, Shalev JA, Hellinger WC.
Association of cytomegalovirus infection and disease with recurrent hepatitis C
after liver transplantation. Transplantation. 2012 Apr 15;93(7):723-8. doi:
10.1097/TP.0b013e3182472876. PubMed PMID: 22406819.


663: Shehata MR, Yagi S, Ogura Y, Ogawa K, Iida T, Mori A, Sumiyoshi S, Haga H,
Uemoto S. Use of recipient's left colic artery for arterial reconstruction during
liver transplantation in Alagille syndrome with vasculopathy: a case report.
Transplantation. 2012 Mar 27;93(6):e20-1. doi: 10.1097/TP.0b013e318247a68b.
PubMed PMID: 22406750.


664: Ackermann O, Branchereau S, Franchi-Abella S, Pariente D, Chevret L, Debray 
D, Jacquemin E, Gauthier F, Hill C, Bernard O. The long-term outcome of hepatic
artery thrombosis after liver transplantation in children: role of urgent
revascularization. Am J Transplant. 2012 Jun;12(6):1496-503. doi:
10.1111/j.1600-6143.2011.03984.x. Epub 2012 Mar 5. PubMed PMID: 22390346.


665: Pongpaibul A, Venick RS, McDiarmid SV, Lassman CR. Histopathology of de novo
autoimmune hepatitis. Liver Transpl. 2012 Jul;18(7):811-8. doi: 10.1002/lt.23422.
PubMed PMID: 22378542.


666: Diamond DL, Krasnoselsky AL, Burnum KE, Monroe ME, Webb-Robertson BJ,
McDermott JE, Yeh MM, Dzib JF, Susnow N, Strom S, Proll SC, Belisle SE, Purdy DE,
Rasmussen AL, Walters KA, Jacobs JM, Gritsenko MA, Camp DG, Bhattacharya R,
Perkins JD, Carithers RL Jr, Liou IW, Larson AM, Benecke A, Waters KM, Smith RD, 
Katze MG. Proteome and computational analyses reveal new insights into the
mechanisms of hepatitis C virus-mediated liver disease posttransplantation.
Hepatology. 2012 Jul;56(1):28-38. doi: 10.1002/hep.25649. Epub 2012 Apr 24.
PubMed PMID: 22331615; PubMed Central PMCID: PMC3387320.


667: Zhang Z, Lin H, Shi M, Xu R, Fu J, Lv J, Chen L, Lv S, Li Y, Yu S, Geng H,
Jin L, Lau GK, Wang FS. Human umbilical cord mesenchymal stem cells improve liver
function and ascites in decompensated liver cirrhosis patients. J Gastroenterol
Hepatol. 2012 Mar;27 Suppl 2:112-20. doi: 10.1111/j.1440-1746.2011.07024.x.
PubMed PMID: 22320928.


668: Grimaldi C, Monti L, Falappa P, d'Ambrosio G, Manca A, de Ville de Goyet J. 
Congenital intrahepatic portohepatic shunt managed by interventional radiologic
occlusion: a case report and literature review. J Pediatr Surg. 2012
Feb;47(2):e27-31. doi: 10.1016/j.jpedsurg.2011.10.079. Review. PubMed PMID:
22325417.


669: Cholongitas E, Theocharidou E, Goulis J, Tsochatzis E, Akriviadis E,
Burroughs K. Review article: the extra-skeletal effects of vitamin D in chronic
hepatitis C infection. Aliment Pharmacol Ther. 2012 Mar;35(6):634-46. doi:
10.1111/j.1365-2036.2012.05000.x. Epub 2012 Feb 8. Review. PubMed PMID: 22316435.


670: Berenguer M, Aguilera V, Rubín A, Ortíz C, Jimenez M, Prieto M. Comparison
of two non-contemporaneous HCV-liver transplant cohorts: strategies to improve
the efficacy of antiviral therapy. J Hepatol. 2012 Jun;56(6):1310-6. doi:
10.1016/j.jhep.2011.12.031. Epub 2012 Feb 5. PubMed PMID: 22314429.


671: Kim M, Curry MP, Rogers CC. Impact of sirolimus duration on hepatitis C
related fibrosis progression in liver transplant recipients. Am J Transplant.
2012 May;12(5):1356-7. doi: 10.1111/j.1600-6143.2011.03942.x. Epub 2012 Feb 2.
PubMed PMID: 22299778.


672: Rasmussen AL, Tchitchek N, Susnow NJ, Krasnoselsky AL, Diamond DL, Yeh MM,
Proll SC, Korth MJ, Walters KA, Lederer S, Larson AM, Carithers RL, Benecke A,
Katze MG. Early transcriptional programming links progression to hepatitis C
virus-induced severe liver disease in transplant patients. Hepatology. 2012
Jul;56(1):17-27. doi: 10.1002/hep.25612. Epub 2012 Jun 5. PubMed PMID: 22278598; 
PubMed Central PMCID: PMC3349763.


673: Lai JC, O'Leary JG, Trotter JF, Verna EC, Brown RS Jr, Stravitz RT, Duman
JD, Forman LM, Terrault NA; Consortium to Study Health Outcomes in HCV Liver
Transplant Recipients (CRUSH-C). Risk of advanced fibrosis with grafts from
hepatitis C antibody-positive donors: a multicenter cohort study. Liver Transpl. 
2012 May;18(5):532-8. doi: 10.1002/lt.23396. PubMed PMID: 22271671; PubMed
Central PMCID: PMC3334393.


674: Miller MR, Sokol RJ, Narkewicz MR, Sontag MK. Pulmonary function in
individuals who underwent liver transplantation: from the US cystic fibrosis
foundation registry. Liver Transpl. 2012 May;18(5):585-93. doi: 10.1002/lt.23389.
PubMed PMID: 22271602.


675: Bondoc AJ, Taylor JA, Alonso MH, Nathan JD, Wang Y, Balistreri WF, Bezerra
JA, Ryckman FC, Tiao GM. The beneficial impact of revision of Kasai
portoenterostomy for biliary atresia: an institutional study. Ann Surg. 2012
Mar;255(3):570-6. doi: 10.1097/SLA.0b013e318243a46e. PubMed PMID: 22258066.


676: Feng S, Ekong UD, Lobritto SJ, Demetris AJ, Roberts JP, Rosenthal P, Alonso 
EM, Philogene MC, Ikle D, Poole KM, Bridges ND, Turka LA, Tchao NK. Complete
immunosuppression withdrawal and subsequent allograft function among pediatric
recipients of parental living donor liver transplants. JAMA. 2012 Jan
18;307(3):283-93. doi: 10.1001/jama.2011.2014. PubMed PMID: 22253395.


677: Degasperi E, Aghemo A. Clinical drivers in naïve patient eligibility for
treatment of chronic hepatitis C. J Viral Hepat. 2012 Jan;19 Suppl 1:3-6. doi:
10.1111/j.1365-2893.2011.01517.x. PubMed PMID: 22233407.


678: Kwo PY. Phase III results in Genotype 1 naïve patients: predictors of
response with boceprevir and telaprevir combined with pegylated interferon and
ribavirin. Liver Int. 2012 Feb;32 Suppl 1:39-43. doi:
10.1111/j.1478-3231.2011.02709.x. Review. PubMed PMID: 22212570.


679: European Association of the Study of the Liver. 2011 European Association of
the Study of the Liver hepatitis C virus clinical practice guidelines. Liver Int.
2012 Feb;32 Suppl 1:2-8. doi: 10.1111/j.1478-3231.2011.02703.x. Review. PubMed
PMID: 22212565.


680: Puglisi MA, Tesori V, Lattanzi W, Piscaglia AC, Gasbarrini GB, D'Ugo DM,
Gasbarrini A. Therapeutic implications of mesenchymal stem cells in liver injury.
J Biomed Biotechnol. 2011;2011:860578. doi: 10.1155/2011/860578. Epub 2011 Dec
20. Review. PubMed PMID: 22228987; PubMed Central PMCID: PMC3250695.


681: Fosby B, Karlsen TH, Melum E. Recurrence and rejection in liver
transplantation for primary sclerosing cholangitis. World J Gastroenterol. 2012
Jan 7;18(1):1-15. doi: 10.3748/wjg.v18.i1.1. Review. PubMed PMID: 22228965;
PubMed Central PMCID: PMC3251800.


682: Dowman JK, Watson D, Loganathan S, Gunson BK, Hodson J, Mirza DF, Clarke J, 
Lloyd C, Honeybourne D, Whitehouse JL, Nash EF, Kelly D, van Mourik I, Newsome
PN. Long-term impact of liver transplantation on respiratory function and
nutritional status in children and adults with cystic fibrosis. Am J Transplant. 
2012 Apr;12(4):954-64. doi: 10.1111/j.1600-6143.2011.03904.x. Epub 2012 Jan 6.
PubMed PMID: 22225648.


683: Sass G, Barikbin R, Tiegs G. The multiple functions of heme oxygenase-1 in
the liver. Z Gastroenterol. 2012 Jan;50(1):34-40. doi: 10.1055/s-0031-1282046.
Epub 2012 Jan 5. Review. PubMed PMID: 22222796.


684: Vanatta JM, Dryn O, Berkley T, Nair S, Eason JD. Liver transplantation at
the University of Tennessee Health Science Center in Memphis, Tennessee: the
current era 2006-2012. Clin Transpl. 2012:103-9. PubMed PMID: 23721013.


685: Benson HL, Wilkes DS. Matrix metalloproteinases in T cell mediated pulmonary
diseases. Front Biosci (Elite Ed). 2012 Jan 1;4:2162-9. Review. PubMed PMID:
22202028.


686: Gupta A, Bowlus CL. Primary sclerosing cholangitis: etiopathogenesis and
clinical management. Front Biosci (Elite Ed). 2012 Jan 1;4:1683-705. Review.
PubMed PMID: 22201985.


687: Milkiewicz P, Wunsch E, Elias E. Liver transplantation in chronic
cholestatic conditions. Front Biosci (Landmark Ed). 2012 Jan 1;17:959-69. Review.
PubMed PMID: 22201783.


688: Srinath A, Shneider BL. Congenital hepatic fibrosis and autosomal recessive 
polycystic kidney disease. J Pediatr Gastroenterol Nutr. 2012 May;54(5):580-7.
doi: 10.1097/MPG.0b013e31824711b7. Review. PubMed PMID: 22197937; PubMed Central 
PMCID: PMC4369775.


689: Gutierrez JA, Parikh N, Branch AD. Classical and emerging roles of vitamin D
in hepatitis C virus infection. Semin Liver Dis. 2011 Nov;31(4):387-98. doi:
10.1055/s-0031-1297927. Epub 2011 Dec 21. Review. PubMed PMID: 22189978; PubMed
Central PMCID: PMC4107414.


690: Ciesek S, Wedemeyer H. Immunosuppression, liver injury and post-transplant
HCV recurrence. J Viral Hepat. 2012 Jan;19(1):1-8. doi:
10.1111/j.1365-2893.2011.01548.x. Epub 2011 Nov 7. Review. PubMed PMID: 22187942.


691: Gheorghe L, Iacob S, Simionov I, Vadan R, Constantinescu I, Caruntu F,
Sporea I, Grigorescu M. Weight-based dosing regimen of peg-interferon α-2b for
chronic hepatitis delta: a multicenter Romanian trial. J Gastrointestin Liver
Dis. 2011 Dec;20(4):377-82. PubMed PMID: 22187703.


692: Reddy SK, Steel JL, Chen HW, DeMateo DJ, Cardinal J, Behari J, Humar A,
Marsh JW, Geller DA, Tsung A. Outcomes of curative treatment for hepatocellular
cancer in nonalcoholic steatohepatitis versus hepatitis C and alcoholic liver
disease. Hepatology. 2012 Jun;55(6):1809-19. doi: 10.1002/hep.25536. Epub 2012
Apr 23. PubMed PMID: 22183968.


693: Sebagh M, Samuel D, Antonini TM, Coilly A, Degli Esposti D, Roche B, Karam
V, Dos Santos A, Duclos-Vallée JC, Roque-Afonso AM, Ballot E, Guettier C, Blandin
F, Saliba F, Azoulay D. Twenty-year protocol liver biopsies: Invasive but useful 
for the management of liver recipients. J Hepatol. 2012 Apr;56(4):840-7. doi:
10.1016/j.jhep.2011.11.016. Epub 2011 Dec 13. PubMed PMID: 22173152.


694: Miguel M, Andres AM, Lopez-Santamaria M, Barrena S, Hierro L, Hernandez F,
Ramírez M, Frauca E, Encinas JL, Lopez-Fernandez S, Jara P, Tovar JA. Liver
transplantation in children with cystic fibrosis: experience in our centre and
preliminary results with a combined en bloc liver-pancreas graft. Eur J Pediatr
Surg. 2012 Feb;22(1):60-6. doi: 10.1055/s-0031-1291288. Epub 2011 Dec 7. PubMed
PMID: 22161075.


695: Sakamoto S, Kasahara M, Fukuda A, Tanaka H, Kakiuchi T, Karaki C, Kanazawa
H, Kamei K, Ito S, Nakazawa A. Pediatric liver-kidney transplantation for
hepatorenal fibrocystic disease from a living donor. Pediatr Transplant. 2012
Feb;16(1):99-102. doi: 10.1111/j.1399-3046.2011.01609.x. Epub 2011 Dec 7. PubMed 
PMID: 22151180.


696: Saxena V, Lai JC, O'Leary JG, Verna EC, Brown RS Jr, Stravitz RT, Trotter
JF, Krishnan K, Terrault NA; Consortium to Study Health Outcomes in HCV Liver
Transplant Recipients. Recipient-donor race mismatch for African American liver
transplant patients with chronic hepatitis C. Liver Transpl. 2012
May;18(5):524-31. doi: 10.1002/lt.22461. PubMed PMID: 22140019; PubMed Central
PMCID: PMC3314141.


697: Adebajo CO, Talwalkar JA, Poterucha JJ, Kim WR, Charlton MR.
Ultrasound-based transient elastography for the detection of hepatic fibrosis in 
patients with recurrent hepatitis C virus after liver transplantation: a
systematic review and meta-analysis. Liver Transpl. 2012 Mar;18(3):323-31. doi:
10.1002/lt.22460. Review. PubMed PMID: 22140010.


698: do O NT, Eurich D, Schmitz P, Schmeding M, Heidenhain C, Bahra M, Trautwein 
C, Neuhaus P, Neumann UP, Wasmuth HE. A 7-gene signature of the recipient
predicts the progression of fibrosis after liver transplantation for hepatitis C 
virus infection. Liver Transpl. 2012 Mar;18(3):298-304. doi: 10.1002/lt.22475.
PubMed PMID: 22139994.


699: Udagawa T, Kamei K, Ogura M, Tsutsumi A, Noda S, Kasahara M, Fukuda A,
Sakamoto S, Shigeta S, Tanaka H, Kuroda T, Matsuoka K, Nakazawa A, Nagai T,
Uemura O, Ito S. Sequential liver-kidney transplantation in a boy with congenital
hepatic fibrosis and nephronophthisis from a living donor. Pediatr Transplant.
2012 Nov;16(7):E275-80. doi: 10.1111/j.1399-3046.2011.01611.x. Epub 2011 Nov 30. 
PubMed PMID: 22129440.


700: Gane EJ. Diabetes mellitus following liver transplantation in patients with 
hepatitis C virus: risks and consequences. Am J Transplant. 2012 Mar;12(3):531-8.
doi: 10.1111/j.1600-6143.2011.03854.x. Epub 2011 Nov 28. Review. PubMed PMID:
22123496.


701: Sun B, Karin M. Obesity, inflammation, and liver cancer. J Hepatol. 2012
Mar;56(3):704-13. doi: 10.1016/j.jhep.2011.09.020. Epub 2011 Nov 25. Review.
PubMed PMID: 22120206; PubMed Central PMCID: PMC3889660.


702: Ohe H, Waki K, Yoshitomi M, Morimoto T, Nafady-Hego H, Satoda N, Li Y, Zhao 
X, Sakaguchi S, Uemoto S, Bishop GA, Koshiba T. Factors affecting operational
tolerance after pediatric living-donor liver transplantation: impact of early
post-transplant events and HLA match. Transpl Int. 2012 Jan;25(1):97-106. doi:
10.1111/j.1432-2277.2011.01389.x. Epub 2011 Nov 26. PubMed PMID: 22117557.


703: De Simone P, De Geest S, Ducci J, Carrai P, Petruccelli S, Baldoni L,
Pollina L, Campani D, Filipponi F. Alcohol drinking after liver transplantation
is associated with graft injury. Minerva Gastroenterol Dietol. 2011
Dec;57(4):345-59. PubMed PMID: 22105723.


704: Naini BV, Lassman CR. Total parenteral nutrition therapy and liver injury: a
histopathologic study with clinical correlation. Hum Pathol. 2012
Jun;43(6):826-33. doi: 10.1016/j.humpath.2011.07.008. Epub 2011 Nov 9. PubMed
PMID: 22075110.


705: Tsapenko M, El-Zoghby ZM, Sethi S. Renal histological lesions and outcome in
liver transplant recipients. Clin Transplant. 2012 Jan-Feb;26(1):E48-54. doi:
10.1111/j.1399-0012.2011.01542.x. Epub 2011 Oct 23. PubMed PMID: 22017292.


706: Subramanian V, Seetharam AB, Vachharajani N, Tiriveedhi V, Angaswamy N,
Ramachandran S, Crippin JS, Shenoy S, Chapman WC, Mohanakumar T, Anderson CD.
Donor graft steatosis influences immunity to hepatitis C virus and allograft
outcome after liver transplantation. Transplantation. 2011 Dec 15;92(11):1259-68.
doi: 10.1097/TP.0b013e318235a1ab. PubMed PMID: 22011763; PubMed Central PMCID:
PMC3223266.


707: Hübscher SG. Steatosis and fibrosis progression in patients with recurrent
hepatitis C infection: complex interactions providing diagnostic and therapeutic 
challenges. Liver Transpl. 2011 Dec;17(12):1374-9. doi: 10.1002/lt.22452. PubMed 
PMID: 22006866.


708: Galioto A, Morando F, Rosi S, Schipilliti M, Fasolato S, Magrin M, Frigo AC,
Adami F, Cavallin M, Zanus G, Plebani M, Romano A, Sticca A, Cillo U, Gatta A,
Angeli P. Monoclonal gammopathy after liver transplantation: a risk factor for
long-term medical complications other than malignancies. Transpl Int. 2012
Jan;25(1):25-33. doi: 10.1111/j.1432-2277.2011.01362.x. Epub 2011 Oct 15. PubMed 
PMID: 21999283.


709: Sanei MH, Schiano TD, Sempoux C, Fan C, Fiel MI. Acute cellular rejection
resulting in sinusoidal obstruction syndrome and ascites postliver
transplantation. Transplantation. 2011 Nov 27;92(10):1152-8. doi:
10.1097/TP.0b013e318234119d. PubMed PMID: 21993182.


710: McKenna GJ, Trotter JF, Klintmalm E, Onaca N, Ruiz R, Jennings LW, Neri M,
O'Leary JG, Davis GL, Levy MF, Goldstein RM, Klintmalm GB. Limiting hepatitis C
virus progression in liver transplant recipients using sirolimus-based
immunosuppression. Am J Transplant. 2011 Nov;11(11):2379-87. doi:
10.1111/j.1600-6143.2011.03767.x. Epub 2011 Oct 3. PubMed PMID: 21967703.


711: Xie SB, Ma C, Lin CS, Zhang Y, Zhu JY, Ke WM. Collagen proportionate area of
liver tissue determined by digital image analysis in patients with HBV-related
decompensated cirrhosis. Hepatobiliary Pancreat Dis Int. 2011 Oct;10(5):497-501. 
PubMed PMID: 21947723.


712: Kim MJ, Kim HB, Han JK, Suh KS, Kim SH, Baek JH, So YH, Byun JY, Kim DG,
Choi JI. Injuries of adjacent organs by the expanded polytetrafluoroethylene
grafts in the venoplasty of middle hepatic veins in living-donor liver
transplantation: computed tomographic findings and possible risk factors. J
Comput Assist Tomogr. 2011 Sep-Oct;35(5):544-8. doi:
10.1097/RCT.0b013e318227a68a. PubMed PMID: 21926846.


713: Gao B, Bataller R. Alcoholic liver disease: pathogenesis and new therapeutic
targets. Gastroenterology. 2011 Nov;141(5):1572-85. doi:
10.1053/j.gastro.2011.09.002. Epub 2011 Sep 12. Review. PubMed PMID: 21920463;
PubMed Central PMCID: PMC3214974.


714: Anaya-Ayala JE, Johnson BA, Smolock CJ, Davies MG, Peden EK. Inferior vena
cava bypass for the treatment of obliterative hepatocavopathy with five-year
follow-up. Vascular. 2011 Oct;19(5):282-6. doi: 10.1258/vasc.2011.cr0262. Epub
2011 Sep 14. PubMed PMID: 21917743.


715: Parikh N, Ahmad J. Nonalcoholic fatty liver disease: pharmacologic and
surgical options. Gastroenterol Clin North Am. 2011 Sep;40(3):541-59. doi:
10.1016/j.gtc.2011.06.001. Review. PubMed PMID: 21893273.


716: Kim RD, Mizuno S, Sorensen JB, Schwartz JJ, Fujita S. Impact of calcineurin 
inhibitors on hepatitis C recurrence after liver transplantation. Dig Dis Sci.
2012 Feb;57(2):568-72. doi: 10.1007/s10620-011-1871-z. Epub 2011 Sep 1. PubMed
PMID: 21881974.


717: Chow DS, Bahrami S, Raman SS, Rotchel S, Sayre JW, Busuttil RW, Lu DS. Risk 
of nephrogenic systemic fibrosis in liver transplantation patients. AJR Am J
Roentgenol. 2011 Sep;197(3):658-62. doi: 10.2214/AJR.10.5976. PubMed PMID:
21862808.


718: Trotter JF. Hot-topic debate on hepatitis C virus: the type of
immunosuppression matters. Liver Transpl. 2011 Nov;17 Suppl 3:S20-3. doi:
10.1002/lt.22414. PubMed PMID: 21850693.


719: Klintmalm GB, Davis GL, Teperman L, Netto GJ, Washburn K, Rudich SM, Pomfret
EA, Vargas HE, Brown R, Eckhoff D, Pruett TL, Roberts J, Mulligan DC, Charlton
MR, Heffron TG, Ham JM, Douglas DD, Sher L, Baliga PK, Kinkhabwala M, Koneru B,
Abecassis M, Millis M, Jennings LW, Fasola CG. A randomized, multicenter study
comparing steroid-free immunosuppression and standard immunosuppression for liver
transplant recipients with chronic hepatitis C. Liver Transpl. 2011
Dec;17(12):1394-403. doi: 10.1002/lt.22417. PubMed PMID: 21850690.


720: Calinescu-Tuleasca AM, Bottani A, Rougemont AL, Birraux J, Gubler MC, Le
Coultre C, Majno P, Mentha G, Girardin E, Belli D, Wildhaber BE. Caroli disease, 
bilateral diffuse cystic renal dysplasia, situs inversus, postaxial polydactyly, 
and preauricular fistulas: a ciliopathy caused by a homozygous NPHP3 mutation.
Eur J Pediatr. 2013 Jul;172(7):877-81. doi: 10.1007/s00431-011-1552-0. Epub 2011 
Aug 16. PubMed PMID: 21845392.


721: Kim RD, Book L, Haafiz A, Schwartz JJ, Sorensen JB, Gonzalez-Peralta RP.
Liver transplantation in a 7-month-old girl with Caroli's disease. J Pediatr
Surg. 2011 Aug;46(8):1638-41. doi: 10.1016/j.jpedsurg.2011.04.011. PubMed PMID:
21843735.


722: Casanovas T, Argudo A, Peña-Cala MC. Effectiveness and safety of everolimus 
in the treatment of autoimmune hepatitis related to anti-hepatitis C virus
therapy after liver transplant: three case reports. Transplant Proc. 2011
Jul-Aug;43(6):2233-6. doi: 10.1016/j.transproceed.2011.05.028. PubMed PMID:
21839242.


723: Valenti L, Fargion S. Patatin-like phospholipase domain containing-3
Ile148Met and fibrosis progression after liver transplantation. Hepatology. 2011 
Oct;54(4):1484. doi: 10.1002/hep.24601. PubMed PMID: 21837747.


724: Ekong UD. The long-term liver graft and protocol biopsy: do we want to look?
What will we find? Curr Opin Organ Transplant. 2011 Oct;16(5):505-8. doi:
10.1097/MOT.0b013e32834a8caf. Review. PubMed PMID: 21836515.


725: Schmeding M, Kiessling A, Neuhaus R, Heidenhain C, Bahra M, Neuhaus P,
Neumann UP. Mycophenolate mofetil monotherapy in liver transplantation: 5-year
follow-up of a prospective randomized trial. Transplantation. 2011 Oct
27;92(8):923-9. doi: 10.1097/TP.0b013e31822d880d. PubMed PMID: 21832958.


726: Lee VS, Miller FH, Omary RA, Wang Y, Ganger DR, Wang E, Rao S, Levitsky J.
Magnetic resonance elastography and biomarkers to assess fibrosis from recurrent 
hepatitis C in liver transplant recipients. Transplantation. 2011 Sep
15;92(5):581-6. doi: 10.1097/TP.0b013e31822805fa. PubMed PMID: 21822174.


727: Jain A, Singhal A, Kashyap R, Safadjou S, Ryan CK, Orloff MS. Comparative
analysis of hepatitis C recurrence and fibrosis progression between
deceased-donor and living-donor liver transplantation: 8-year longitudinal
follow-up. Transplantation. 2011 Aug 27;92(4):453-60. doi:
10.1097/TP.0b013e3182259282. PubMed PMID: 21799468.


728: Zimmermann T, Hoppe-Lotichius M, Körner A, Lautem A, Heise M, Foltys D,
Weiler N, Biesterfeld S, Schmidtmann I, Galle PR, Otto G, Schuchmann M. The
recipient CYP2D6 allele 4-associated poor metabolizer status correlates with an
early fibrosis development after liver transplantation. Transpl Int. 2011
Nov;24(11):1059-67. doi: 10.1111/j.1432-2277.2011.01305.x. Epub 2011 Jul 28.
PubMed PMID: 21797939.


729: Minisini R, Giarda P, Grossi G, Bitetto D, Toniutto P, Falleti E, Avellini
C, Occhino G, Fabris C, Pirisi M. Early activation of interferon-stimulated genes
in human liver allografts: relationship with acute rejection and histological
outcome. J Gastroenterol. 2011 Nov;46(11):1307-15. doi:
10.1007/s00535-011-0440-8. Epub 2011 Jul 23. PubMed PMID: 21789480.


730: Ueno T, Tanaka N, Ihara Y, Takama Y, Yamada H, Mushiake S, Fukuzawa M. Graft
fibrosis in patients with biliary atresia after pediatric living-related liver
transplantation. Pediatr Transplant. 2011 Aug;15(5):470-5. doi:
10.1111/j.1399-3046.2011.01483.x. Epub 2011 Mar 29. PubMed PMID: 21771230.


731: Brandman D, Pingitore A, Lai JC, Roberts JP, Ferrell L, Bass NM, Terrault
NA. Hepatic steatosis at 1 year is an additional predictor of subsequent fibrosis
severity in liver transplant recipients with recurrent hepatitis C virus. Liver
Transpl. 2011 Dec;17(12):1380-6. doi: 10.1002/lt.22389. PubMed PMID: 21770018;
PubMed Central PMCID: PMC3712627.


732: Giusto M, Rodriguez M, Navarro L, Rubin A, Aguilera V, San-Juan F, Ortiz C, 
López-Andujar R, Prieto M, Berenguer M. Anemia is not predictive of sustained
virological response in liver transplant recipients with hepatitis C virus who
are treated with pegylated interferon and ribavirin. Liver Transpl. 2011
Nov;17(11):1318-27. doi: 10.1002/lt.22387. PubMed PMID: 21761553.


733: do O NT, Eurich D, Trautwein C, Neuhaus P, Neumann UP, Wasmuth HE. The
common I148 M variant of PNPLA3 does not predict fibrosis progression after liver
transplantation for hepatitis C. Hepatology. 2011 Oct;54(4):1483-4. doi:
10.1002/hep.24535. Epub 2011 Aug 19. PubMed PMID: 21748761.


734: Fevery J, Henckaerts L, Van Oirbeek R, Vermeire S, Rutgeerts P, Nevens F,
Van Steenbergen W. Malignancies and mortality in 200 patients with primary
sclerosering cholangitis: a long-term single-centre study. Liver Int. 2012
Feb;32(2):214-22. doi: 10.1111/j.1478-3231.2011.02575.x. Epub 2011 Jul 5. PubMed 
PMID: 21745316.


735: Hájek M, Dezortová M, Wagnerová D, Skoch A, Voska L, Hejlová I, Trunečka P. 
MR spectroscopy as a tool for in vivo determination of steatosis in liver
transplant recipients. MAGMA. 2011 Oct;24(5):297-304. doi:
10.1007/s10334-011-0264-9. Epub 2011 Jul 10. PubMed PMID: 21744232.


736: Bagheri M, Hajati A, Hosseini M, Ostad SP. Comparison of findings of
spontaneous splenorenal shunt in color Doppler sonography with multislice CT scan
(64 slices) in liver transplant candidates. Eur J Radiol. 2012 Sep;81(9):2027-36.
doi: 10.1016/j.ejrad.2011.06.008. Epub 2011 Jul 8. PubMed PMID: 21741785.


737: Perera MT, Gupte GL, Sharif K, Hegab B, doPazo C, Olliff SP, Kelly DA,
Muiesan P, Mayer AD, Mirza DF. Biliary dilatation and strictures after composite 
liver-small bowel transplantation in children: defining a newly recognized
complication. Transplantation. 2011 Aug 27;92(4):461-8. doi:
10.1097/TP.0b013e318225278e. PubMed PMID: 21716171.


738: Chryssostalis A, Hubert D, Coste J, Kanaan R, Burgel PR, Desmazes-Dufeu N,
Soubrane O, Dusser D, Sogni P. Liver disease in adult patients with cystic
fibrosis: a frequent and independent prognostic factor associated with death or
lung transplantation. J Hepatol. 2011 Dec;55(6):1377-82. doi:
10.1016/j.jhep.2011.03.028. Epub 2011 May 19. PubMed PMID: 21703187.


739: Germani G, Tsochatzis E, Burroughs AK. Does MMF really slow down fibrosis of
HCV recurrence in liver transplant recipients? Transpl Int. 2011 Sep;24(9):e77-8.
doi: 10.1111/j.1432-2277.2011.01288.x. Epub 2011 Jun 22. PubMed PMID: 21696454.


740: Davenport A, Cholongitas E, Xirouchakis E, Burroughs AK. Pitfalls in
assessing renal function in patients with cirrhosis--potential inequity for
access to treatment of hepatorenal failure and liver transplantation. Nephrol
Dial Transplant. 2011 Sep;26(9):2735-42. doi: 10.1093/ndt/gfr354. Epub 2011 Jun
20. Review. PubMed PMID: 21690201.


741: Bhala N, Angulo P, van der Poorten D, Lee E, Hui JM, Saracco G, Adams LA,
Charatcharoenwitthaya P, Topping JH, Bugianesi E, Day CP, George J. The natural
history of nonalcoholic fatty liver disease with advanced fibrosis or cirrhosis: 
an international collaborative study. Hepatology. 2011 Oct;54(4):1208-16. doi:
10.1002/hep.24491. Epub 2011 Aug 9. PubMed PMID: 21688282; PubMed Central PMCID: 
PMC3238674.


742: Nayak NC, Jain D, Saigal S, Soin AS. Non-cirrhotic portal fibrosis: one
disease with many names? An analysis from morphological study of native explant
livers with end stage chronic liver disease. J Clin Pathol. 2011 Jul;64(7):592-8.
doi: 10.1136/jcp.2010.087395. PubMed PMID: 21685145.


743: Navaneethan U, Venkatesh PG, Wang J. Cytomegalovirus ileitis in a patient
after liver transplantation-differentiating from de novo IBD. J Crohns Colitis.
2011 Aug;5(4):354-9. doi: 10.1016/j.crohns.2011.01.010. Epub 2011 Apr 8. PubMed
PMID: 21683307.


744: Debray D, Kelly D, Houwen R, Strandvik B, Colombo C. Best practice guidance 
for the diagnosis and management of cystic fibrosis-associated liver disease. J
Cyst Fibros. 2011 Jun;10 Suppl 2:S29-36. doi: 10.1016/S1569-1993(11)60006-4.
Review. PubMed PMID: 21658639.


745: Nicastro E, Stephenne X, Smets F, Fusaro F, de Magnée C, Reding R, Sokal EM.
Recovery of graft steatosis and protein-losing enteropathy after biliary
diversion in a PFIC 1 liver transplanted child. Pediatr Transplant. 2012
Aug;16(5):E177-82. doi: 10.1111/j.1399-3046.2011.01514.x. Epub 2011 Jun 15.
PubMed PMID: 21672103.


746: Testino G, Sumberaz A, Ansaldi F, Borro P, Leone S, Ancarani AO, Gentile R, 
Icardi G. Treatment of recurrent hepatitis C (genotype 1) with pegylated
interferon alfa-2b and ribavirin combination and maintenance therapy.
Hepatogastroenterology. 2011 Mar-Apr;58(106):536-8. PubMed PMID: 21661427.


747: Berenguer M. Hot topic in hepatitis C virus research: the type of
immunosuppression does not matter. Liver Transpl. 2011 Nov;17 Suppl 3:S24-8. doi:
10.1002/lt.22347. PubMed PMID: 21634004.


748: Grattagliano I, Ubaldi E, Bonfrate L, Portincasa P. Management of liver
cirrhosis between primary care and specialists. World J Gastroenterol. 2011 May
14;17(18):2273-82. doi: 10.3748/wjg.v17.i18.2273. PubMed PMID: 21633593; PubMed
Central PMCID: PMC3098395.


749: Hopps E, Valenti A, Caimi G. Portopulmonary hypertension. Clin Invest Med.
2011 Jun 1;34(3):E111-8. Review. PubMed PMID: 21631986.


750: Sandrasegaran K, Ramaswamy R, Ghosh S, Tahir B, Akisik FM, Saxena R, Kwo P. 
Diffusion-weighted MRI of the transplanted liver. Clin Radiol. 2011
Sep;66(9):820-5. doi: 10.1016/j.crad.2010.12.020. Epub 2011 May 28. PubMed PMID: 
21621199.


751: Gelley F, Zadori G, Firneisz G, Wagner L, Fehervári I, Gerlei Z, Fazakas J, 
Papai S, Lengyel G, Sarvary E, Nemes B. Relationship between hepatitis C virus
recurrence and de novo diabetes after liver transplantation: the Hungarian
experience. Transplant Proc. 2011 May;43(4):1281-2. doi:
10.1016/j.transproceed.2011.03.065. PubMed PMID: 21620111.


752: Zadori G, Gelley F, Torzsok P, Sárváry E, Doros A, Deak AP, Nagy P, Schaff
Z, Kiss A, Nemes B. Examination of claudin-1 expression in patients undergoing
liver transplantation owing to hepatitis C virus cirrhosis. Transplant Proc. 2011
May;43(4):1267-71. doi: 10.1016/j.transproceed.2011.03.066. PubMed PMID:
21620107.


753: Haupt ME, Kim EE, Prestridge AL. Successful prolonged use of recombinant
human insulin-like growth factor-1 in a child with cystic fibrosis. Pediatr
Pulmonol. 2011 Nov;46(11):1137-41. doi: 10.1002/ppul.21478. Epub 2011 May 26.
PubMed PMID: 21618713.


754: Mas V, Maluf D, Archer KJ, Potter A, Suh J, Gehrau R, Descalzi V, Villamil
F. Transcriptome at the time of hepatitis C virus recurrence may predict the
severity of fibrosis progression after liver transplantation. Liver Transpl. 2011
Jul;17(7):824-35. doi: 10.1002/lt.22309. PubMed PMID: 21618696.


755: Ghabril M, Dickson RC, Krishna M, Machicao V, Aranda-Michel J, Bonatti H,
Nguyen JH. Explanted liver inflammatory grade predicts fibrosis progression in
hepatitis C recurrence. Liver Transpl. 2011 Jun;17(6):685-94. doi:
10.1002/lt.22250. PubMed PMID: 21618689.


756: Taner CB, Bulatao IG, Keaveny AP, Willingham DL, Pungpapong S, Perry DK,
Rosser BG, Harnois DM, Aranda-Michel J, Nguyen JH. Use of liver grafts from
donation after cardiac death donors for recipients with hepatitis C virus. Liver 
Transpl. 2011 Jun;17(6):641-9. doi: 10.1002/lt.22258. PubMed PMID: 21618684.


757: Venturi C, Reding R. Long-term liver allograft fibrosis in children: more
questions than answers. Pediatr Transplant. 2011 Aug;15(5):449-50. doi:
10.1111/j.1399-3046.2011.01511.x. Epub 2011 May 25. PubMed PMID: 21615647.


758: Kim RD, Fujikawa T, Mizuno S, Schwartz JJ, Sorensen JB, Hemming AW, Fujita
S. Adult post-transplant lymphoproliferative disease in the liver graft in
patients with recurrent hepatitis C. Eur J Gastroenterol Hepatol. 2011
Jul;23(7):559-65. doi: 10.1097/MEG.0b013e3283474ac9. PubMed PMID: 21555941.


759: Lai JC, Verna EC, Brown RS Jr, O'Leary JG, Trotter JF, Forman LM, Duman JD, 
Foster RG, Stravitz RT, Terrault NA; Consortium to Study Health Outcomes in HCV
Liver Transplant Recipients (CRUSH-C). Hepatitis C virus-infected women have a
higher risk of advanced fibrosis and graft loss after liver transplantation than 
men. Hepatology. 2011 Aug;54(2):418-24. doi: 10.1002/hep.24390. Epub 2011 Jun 23.
PubMed PMID: 21538434; PubMed Central PMCID: PMC3144983.


760: Dienstag JL, Ghany MG, Morgan TR, Di Bisceglie AM, Bonkovsky HL, Kim HY,
Seeff LB, Szabo G, Wright EC, Sterling RK, Everson GT, Lindsay KL, Lee WM, Lok
AS, Morishima C, Stoddard AM, Everhart JE; HALT-C Trial Group. A prospective
study of the rate of progression in compensated, histologically advanced chronic 
hepatitis C. Hepatology. 2011 Aug;54(2):396-405. doi: 10.1002/hep.24370. Epub
2011 Jun 23. PubMed PMID: 21520194; PubMed Central PMCID: PMC3144992.


761: J S Cross T, Jothimani D, Heneghan MA, Harrison PM. Non-invasive assessment 
of fibrosis in liver grafts due to hepatitis C virus recurrence. Clin Transplant.
2011 May-Jun;25(3):345-51. doi: 10.1111/j.1399-0012.2011.01396.x. Epub 2011 Apr
25. Review. PubMed PMID: 21517974.


762: Chopra A, Cantarovich M, Bain VG. Simultaneous liver and kidney transplants:
optimizing use of this double resource. Transplantation. 2011 Jun
27;91(12):1305-9. doi: 10.1097/TP.0b013e31821bad1b. PubMed PMID: 21512431.


763: Bzowej N, Nelson DR, Terrault NA, Everson GT, Teng LL, Prabhakar A, Charlton
MR; PHOENIX Study Group. PHOENIX: A randomized controlled trial of peginterferon 
alfa-2a plus ribavirin as a prophylactic treatment after liver transplantation
for hepatitis C virus. Liver Transpl. 2011 May;17(5):528-38. doi:
10.1002/lt.22271. PubMed PMID: 21506241; PubMed Central PMCID: PMC3736350.


764: Findlay JY, Fix OK, Paugam-Burtz C, Liu L, Sood P, Tomlanovich SJ, Emond J. 
Critical care of the end-stage liver disease patient awaiting liver
transplantation. Liver Transpl. 2011 May;17(5):496-510. doi: 10.1002/lt.22269.
Review. PubMed PMID: 21506240.


765: Kisseleva T, Brenner DA. Anti-fibrogenic strategies and the regression of
fibrosis. Best Pract Res Clin Gastroenterol. 2011 Apr;25(2):305-17. doi:
10.1016/j.bpg.2011.02.011. Review. PubMed PMID: 21497747; PubMed Central PMCID:
PMC3086317.


766: Penz-Österreicher M, Österreicher CH, Trauner M. Fibrosis in autoimmune and 
cholestatic liver disease. Best Pract Res Clin Gastroenterol. 2011
Apr;25(2):245-58. doi: 10.1016/j.bpg.2011.02.001. Review. PubMed PMID: 21497742; 
PubMed Central PMCID: PMC3134112.


767: Bhama JK, Pilewski JM, Zaldonis D, Fontes PA, DeVera ME, Shullo MA,
Shigemura N, Bermudez CA, Toyoda Y, McCurry KR. Does simultaneous lung-liver
transplantation provide an immunologic advantage compared with isolated lung
transplantation? J Thorac Cardiovasc Surg. 2011 May;141(5):e36-8. doi:
10.1016/j.jtcvs.2011.01.056. PubMed PMID: 21497229.


768: Honsawek S, Chongsrisawat V, Praianantathavorn K, Theamboonlers A,
Poovorawan Y. Elevation of serum galectin-3 and liver stiffness measured by
transient elastography in biliary atresia. Eur J Pediatr Surg. 2011
Aug;21(4):250-4. doi: 10.1055/s-0031-1273776. Epub 2011 Apr 12. PubMed PMID:
21487991.


769: Di Bisceglie AM, Stoddard AM, Dienstag JL, Shiffman ML, Seeff LB, Bonkovsky 
HL, Morishima C, Wright EC, Snow KK, Lee WM, Fontana RJ, Morgan TR, Ghany MG;
HALT-C Trial Group. Excess mortality in patients with advanced chronic hepatitis 
C treated with long-term peginterferon. Hepatology. 2011 Apr;53(4):1100-8. doi:
10.1002/hep.24169. PubMed PMID: 21480316; PubMed Central PMCID: PMC3073857.


770: Ballarin R, Cucchetti A, Spaggiari M, Montalti R, Di Benedetto F, Nadalin S,
Troisi RI, Valmasoni M, Longo C, De Ruvo N, Cautero N, Cillo U, Pinna AD, Burra
P, Gerunda GE. Long-term follow-up and outcome of liver transplantation from
anti-hepatitis C virus-positive donors: a European multicentric case-control
study. Transplantation. 2011 Jun 15;91(11):1265-72. doi:
10.1097/TP.0b013e318219eb8f. PubMed PMID: 21478815.


771: Karlas TF, Pfrepper C, Rosendahl J, Benckert C, Wittekind C, Jonas S,
Moessner J, Tröltzsch M, Tillmann HL, Berg T, Keim V, Wiegand J. Acoustic
radiation force impulse (ARFI) elastography in acute liver failure: necrosis
mimics cirrhosis. Z Gastroenterol. 2011 Apr;49(4):443-8. doi:
10.1055/s-0029-1245690. Epub 2011 Apr 7. PubMed PMID: 21476180.


772: Roche B, Samuel D. Is early antiviral therapy for recurrent hepatitis C
after liver transplantation superior to later treatment? The answer is no. Liver 
Transpl. 2011 May;17(5):488-91. doi: 10.1002/lt.22297. PubMed PMID: 21455930.


773: Harper SJ, Gelson W, Harper IG, Alexander GJ, Gibbs P. Switching to
sirolimus-based immune suppression after liver transplantation is safe and
effective: a single-center experience. Transplantation. 2011 Jan 15;91(1):128-32.
PubMed PMID: 21452417.


774: Basha HI, Subramanian V, Seetharam A, Nath DS, Ramachandran S, Anderson CD, 
Shenoy S, Chapman WC, Crippin JS, Mohanakumar T. Characterization of HCV-specific
CD4+Th17 immunity in recurrent hepatitis C-induced liver allograft fibrosis. Am J
Transplant. 2011 Apr;11(4):775-85. doi: 10.1111/j.1600-6143.2011.03458.x. PubMed 
PMID: 21446979; PubMed Central PMCID: PMC3076941.


775: Sapisochin G, Fidelman N, Roberts JP, Yao FY. Mixed hepatocellular
cholangiocarcinoma and intrahepatic cholangiocarcinoma in patients undergoing
transplantation for hepatocellular carcinoma. Liver Transpl. 2011
Aug;17(8):934-42. doi: 10.1002/lt.22307. PubMed PMID: 21438129.


776: Basta G, Navarra T, De Simone P, Del Turco S, Gastaldelli A, Filipponi F.
What is the role of the receptor for advanced glycation end products-ligand axis 
in liver injury? Liver Transpl. 2011 Jun;17(6):633-40. doi: 10.1002/lt.22306.
Review. PubMed PMID: 21438128.


777: Borg BB, Seetharam A, Subramanian V, Basha HI, Lisker-Melman M, Korenblat K,
Anderson CD, Shenoy S, Chapman WC, Crippin JS, Mohanakumar T. Immune response to 
extracellular matrix collagen in chronic hepatitis C-induced liver fibrosis.
Liver Transpl. 2011 Jul;17(7):814-23. doi: 10.1002/lt.22303. PubMed PMID:
21425431; PubMed Central PMCID: PMC3700355.


778: Taylor SL, Haque S. Hepatobiliary pathology. Curr Opin Gastroenterol. 2011
May;27(3):248-55. doi: 10.1097/MOG.0b013e3283457d43. Review. PubMed PMID:
21423007.


779: Aoufi Rabih S, García Agudo R. Management of HCV infection in chronic kidney
disease. Nefrologia. 2011;31(3):260-7. doi: 10.3265/Nefrologia.pre2011.Jan.10768.
Epub 2011 Mar 15. Review. English, Spanish. PubMed PMID: 21407274.


780: Gridelli B. Liver: Benefit of liver transplantation in patients with cystic 
fibrosis. Nat Rev Gastroenterol Hepatol. 2011 Apr;8(4):187-8. doi:
10.1038/nrgastro.2011.39. Epub 2011 Mar 8. PubMed PMID: 21386811.


781: Eurich D, Boas-Knoop S, Ruehl M, Schulz M, Carrillo ED, Berg T, Neuhaus R,
Neuhaus P, Neumann UP, Bahra M. Relationship between the interleukin-28b gene
polymorphism and the histological severity of hepatitis C virus-induced graft
inflammation and the response to antiviral therapy after liver transplantation.
Liver Transpl. 2011 Mar;17(3):289-98. doi: 10.1002/lt.22235. PubMed PMID:
21384511.


782: Eurich D, Bahra M, Boas-Knoop S, Lock JF, Golembus J, Neuhaus R, Neuhaus P, 
Neumann UP. Transforming growth factor β1 polymorphisms and progression of graft 
fibrosis after liver transplantation for hepatitis C virus--induced liver
disease. Liver Transpl. 2011 Mar;17(3):279-88. doi: 10.1002/lt.22190. PubMed
PMID: 21384510.


783: Mendizabal M, Reddy KR, Cassuto J, Olthoff KM, Faust TW, Makar GA, Rand EB, 
Shaked A, Abt PL. Liver transplantation in patients with cystic fibrosis:
analysis of United Network for Organ Sharing data. Liver Transpl. 2011
Mar;17(3):243-50. doi: 10.1002/lt.22240. PubMed PMID: 21384506.


784: Darwish AA, McKiernan P, Chardot C. Paediatric liver transplantation for
metabolic disorders. Part 2: Metabolic disorders with liver lesions. Clin Res
Hepatol Gastroenterol. 2011 Apr;35(4):271-80. doi: 10.1016/j.clinre.2011.01.008. 
Epub 2011 Mar 3. Review. PubMed PMID: 21376696.


785: Vergniol J, Foucher J, Terrebonne E, Bernard PH, le Bail B, Merrouche W,
Couzigou P, de Ledinghen V. Noninvasive tests for fibrosis and liver stiffness
predict 5-year outcomes of patients with chronic hepatitis C. Gastroenterology.
2011 Jun;140(7):1970-9, 1979.e1-3. doi: 10.1053/j.gastro.2011.02.058. Epub 2011
Mar 2. PubMed PMID: 21376047.


786: Lewindon PJ, Ramm GA. Cystic fibrosis-cirrhosis, portal hypertension, and
liver biopsy: Reply. Hepatology. 2011 Mar;53(3):1065-6. doi: 10.1002/hep.24212.
PubMed PMID: 21374683.


787: Nobili V, Alisi A, de Ville de Goyet J. Metabolic syndrome and nonalcoholic 
steatohepatitis recurrence after liver transplantation in children. Liver
Transpl. 2011 May;17(5):620-1. doi: 10.1002/lt.22285. PubMed PMID: 21351243.


788: Scuderi V, Ceriello A, Santaniello W, Aragiusto G, Romano M, Migliaccio C,
Calise F. Hepatitis B prophylaxis in hepatitis B-negative recipients transplanted
with donor grafts positive for hepatitis B core antibodies. Transplant Proc. 2011
Jan-Feb;43(1):271-3. doi: 10.1016/j.transproceed.2010.09.100. PubMed PMID:
21335203.


789: Tannuri AC, Gibelli NE, Ricardi LR, Santos MM, Maksoud-Filho JG,
Pinho-Apezzato ML, Silva MM, Velhote MC, Ayoub AA, Andrade WC, Leal AJ, Miyatani 
HT, Tannuri U. Living related donor liver transplantation in children. Transplant
Proc. 2011 Jan-Feb;43(1):161-4. doi: 10.1016/j.transproceed.2010.11.013. PubMed
PMID: 21335177.


790: Horras CJ, Lamb CL, Mitchell KA. Regulation of hepatocyte fate by
interferon-γ. Cytokine Growth Factor Rev. 2011 Feb;22(1):35-43. doi:
10.1016/j.cytogfr.2011.01.001. Epub 2011 Feb 18. Review. PubMed PMID: 21334249;
PubMed Central PMCID: PMC3068863.


791: Vezali E, Aghemo A, Colombo M. A review of the treatment of chronic
hepatitis C virus infection in cirrhosis. Clin Ther. 2010 Dec;32(13):2117-38.
doi: 10.1016/S0149-2918(11)00022-1. Review. PubMed PMID: 21316532.


792: Pischke S, Karsten W, Hadem J, Schmidt S, Heiringhoff Heinz K, Helfritz F,
Strassburg CP, Lobers J, Zender L, Tutarel O, Wedemeyer J, Manns MP, Wedemeyer H,
Rifai K, Gebel M. Liver transplantation: A new risk factor for intestinal
intussusceptions. Ann Hepatol. 2011 Jan-Mar;10(1):38-42. PubMed PMID: 21301008.


793: Manzia TM, Angelico R, Toti L, Bellini MI, Sforza D, Palmieri G, Orlando G, 
Tariciotti L, Angelico M, Tisone G. Long-term, maintenance MMF monotherapy
improves the fibrosis progression in liver transplant recipients with recurrent
hepatitis C. Transpl Int. 2011 May;24(5):461-8. doi:
10.1111/j.1432-2277.2011.01228.x. Epub 2011 Feb 5. PubMed PMID: 21294787.


794: Saner FH, Neumann T, Canbay A, Treckmann JW, Hartmann M, Goerlinger K,
Bertram S, Beckebaum S, Cicinnati V, Paul A. High brain-natriuretic peptide level
predicts cirrhotic cardiomyopathy in liver transplant patients. Transpl Int. 2011
May;24(5):425-32. doi: 10.1111/j.1432-2277.2011.01219.x. Epub 2011 Jan 29. PubMed
PMID: 21276088.


795: Berres ML, Trautwein C, Schmeding M, Eurich D, Tacke F, Bahra M, Neuhaus P, 
Neumann UP, Wasmuth HE. Serum chemokine CXC ligand 10 (CXCL10) predicts fibrosis 
progression after liver transplantation for hepatitis C infection. Hepatology.
2011 Feb;53(2):596-603. doi: 10.1002/hep.24098. Epub 2011 Jan 10. PubMed PMID:
21274880.


796: Asthana S, Toso C, Meeberg G, Bigam DL, Mason A, Shapiro J, Kneteman NM. The
impact of sirolimus on hepatitis C recurrence after liver transplantation. Can J 
Gastroenterol. 2011 Jan;25(1):28-34. PubMed PMID: 21258665; PubMed Central PMCID:
PMC3027331.


797: Charlton MR, Thompson A, Veldt BJ, Watt K, Tillmann H, Poterucha JJ,
Heimbach JK, Goldstein D, McHutchison J. Interleukin-28B polymorphisms are
associated with histological recurrence and treatment response following liver
transplantation in patients with hepatitis C virus infection. Hepatology. 2011
Jan;53(1):317-24. doi: 10.1002/hep.24074. PubMed PMID: 21254179; PubMed Central
PMCID: PMC3835596.


798: Sharma S, Das P, Dattagupta S, Kumar L, Gupta DK. Liver and portal
histopathological correlation with age and survival in extra hepatic biliary
atresia. Pediatr Surg Int. 2011 May;27(5):451-61. doi: 10.1007/s00383-010-2845-5.
PubMed PMID: 21253752.


799: Dureja P, Mellinger J, Agni R, Chang F, Avey G, Lucey M, Said A. NAFLD
recurrence in liver transplant recipients. Transplantation. 2011 Mar
27;91(6):684-9. doi: 10.1097/TP.0b013e31820b6b84. PubMed PMID: 21248661.


800: Viganò L, Kluger MD, Laurent A, Tayar C, Merle JC, Lauzet JY, Andreoletti M,
Cherqui D. Liver resection in obese patients: results of a case-control study.
HPB (Oxford). 2011 Feb;13(2):103-11. doi: 10.1111/j.1477-2574.2010.00252.x. Epub 
2010 Dec 22. PubMed PMID: 21241427; PubMed Central PMCID: PMC3044344.


801: Fallowfield JA. Therapeutic targets in liver fibrosis. Am J Physiol
Gastrointest Liver Physiol. 2011 May;300(5):G709-15. doi:
10.1152/ajpgi.00451.2010. Epub 2011 Jan 13. Review. PubMed PMID: 21233278.


802: Nabors LA, Hoffman AR, Ritchey PN. Four illnesses: lenses for critical
topics in child quality of life research. J Pediatr. 2011 Apr;158(4):529-31. doi:
10.1016/j.jpeds.2010.11.057. Epub 2011 Jan 13. PubMed PMID: 21232752.


803: Al-Hamoudi W, Mohamed H, Abaalkhail F, Kamel Y, Al-Masri N, Allam N,
Alqahtani S, Al-Sofayan M, Khalaf H, Al-Sebayel M, Al-Jedai A, Abdo A. Treatment 
of genotype 4 hepatitis C recurring after liver transplantation using a
combination of pegylated interferon alfa-2a and ribavirin. Dig Dis Sci. 2011
Jun;56(6):1848-52. doi: 10.1007/s10620-010-1526-5. Epub 2011 Jan 8. PubMed PMID: 
21221800.


804: Arnon R, Annunziato RA, Miloh T, Padilla M, Sogawa H, Batemarco L, Willis A,
Suchy F, Kerkar N. Liver and combined lung and liver transplantation for cystic
fibrosis: analysis of the UNOS database. Pediatr Transplant. 2011
May;15(3):254-64. doi: 10.1111/j.1399-3046.2010.01460.x. Epub 2011 Jan 10. PubMed
PMID: 21219560.


805: Campsen J, Zimmerman MA, Narkewicz MR, Sokol RJ, Mandell MS, Kam I, Dovel D,
Karrer FM. Choledochoduodenostomy in pediatric liver transplantation. Pediatr
Transplant. 2011 May;15(3):237-9. doi: 10.1111/j.1399-3046.2010.01338.x. Epub
2011 Jan 9. PubMed PMID: 21214697.


806: Nikeghbalian S, Pournasr B, Aghdami N, Rasekhi A, Geramizadeh B, Hosseini
Asl SM, Ramzi M, Kakaei F, Namiri M, Malekzadeh R, Vosough Dizaj A,
Malek-Hosseini SA, Baharvand H. Autologous transplantation of bone marrow-derived
mononuclear and CD133(+) cells in patients with decompensated cirrhosis. Arch
Iran Med. 2011 Jan;14(1):12-7. doi: 011141/AIM.004. PubMed PMID: 21194255.


807: Honsawek S, Praianantathavorn K, Chongsrisawat V, Vejchapipat P,
Theamboonlers A, Poovorawan Y. High serum matrix metalloproteinase-3 and liver
stiffness in postoperative biliary atresia. Pediatr Surg Int. 2011
Jul;27(7):681-7. doi: 10.1007/s00383-010-2816-x. Epub 2010 Dec 30. PubMed PMID:
21191599.


808: Angelico M, Cillo U, Fagiuoli S, Gasbarrini A, Gavrila C, Marianelli T,
Costa AN, Nardi A, Strazzabosco M, Burra P, Agnes S, Baccarani U, Calise F,
Colledan M, Cuomo O, De Carlis L, Donataccio M, Ettorre GM, Gerunda GE, Gridelli 
B, Lupo L, Mazzaferro V, Pinna A, Risaliti A, Salizzoni M, Tisone G, Valente U,
Rossi G, Rossi M, Zamboni F; Liver Match Investigators. Liver Match, a
prospective observational cohort study on liver transplantation in Italy: study
design and current practice of donor-recipient matching. Dig Liver Dis. 2011
Feb;43(2):155-64. doi: 10.1016/j.dld.2010.11.002. Epub 2010 Dec 24. PubMed PMID: 
21185796.


809: van der Laan LJ, Hudson M, McPherson S, Zondervan PE, Thomas RC, Kwekkeboom 
J, Lindsay AS, Burt AD, Kazemier G, Tilanus HW, Bassendine MF, Metselaar HJ.
Results of a two-center study comparing hepatic fibrosis progression in
HCV-positive liver transplant patients receiving cyclosporine or tacrolimus.
Transplant Proc. 2010 Dec;42(10):4573-7. doi: 10.1016/j.transproceed.2010.10.013.
PubMed PMID: 21168740.


810: Väli T, Tein A, Tikk T, Sillakivi T. Surgical complications accompanying
liver transplantation in Estonia. Transplant Proc. 2010 Dec;42(10):4455-6. doi:
10.1016/j.transproceed.2010.09.112. PubMed PMID: 21168717.


811: Pissaia A Jr, Aoudjehane L, Ben Othman S, Scatton O, Soubrane O, Housset C, 
Calmus Y, Conti F. Cyclosporine inhibits profibrotic effects of interleukin-4 and
transforming growth factor β on human intrahepatic fibroblasts cultured in vitro.
Transplant Proc. 2010 Dec;42(10):4343-6. doi: 10.1016/j.transproceed.2010.09.124.
PubMed PMID: 21168695.


812: Moeller M, Zalawadia A, Alrayes A, Divine G, Brown K, Moonka D. The impact
of donor race on recurrent hepatitis C after liver transplantation. Transplant
Proc. 2010 Dec;42(10):4175-7. doi: 10.1016/j.transproceed.2010.09.079. PubMed
PMID: 21168656.


813: Hori T, Egawa H, Takada Y, Ueda M, Oike F, Ogura Y, Sakamoto S, Kasahara M, 
Ogawa K, Miyagawa-Hayashino A, Yonekawa Y, Yorifuji T, Watanabe K, Doi H, Nguyen 
JH, Chen F, Baine AM, Gardner LB, Uemoto S. Progressive familial intrahepatic
cholestasis: a single-center experience of living-donor liver transplantation
during two decades in Japan. Clin Transplant. 2011 Sep-Oct;25(5):776-85. doi:
10.1111/j.1399-0012.2010.01368.x. Epub 2010 Dec 16. PubMed PMID: 21158920.


814: Ueda Y, Marusawa H, Kaido T, Ogura Y, Oike F, Mori A, Ogawa K, Yoshizawa A, 
Hatano E, Miyagawa-Hayashino A, Haga H, Egawa H, Takada Y, Uemoto S, Chiba T.
Effect of maintenance therapy with low-dose peginterferon for recurrent hepatitis
C after living donor liver transplantation. J Viral Hepat. 2012 Jan;19(1):32-8.
doi: 10.1111/j.1365-2893.2010.01398.x. Epub 2010 Dec 3. PubMed PMID: 21129128.


815: Hori T, Egawa H, Miyagawa-Hayashino A, Yorifuji T, Yonekawa Y, Nguyen JH,
Uemoto S. Living-donor liver transplantation for progressive familial
intrahepatic cholestasis. World J Surg. 2011 Feb;35(2):393-402. doi:
10.1007/s00268-010-0869-6. PubMed PMID: 21125272.


816: Inamine T, Nakamura M, Kawauchi A, Shirakawa Y, Hashiguchi H, Aiba Y,
Taketomi A, Shirabe K, Nakamuta M, Hayashi S, Saoshiro T, Komori A, Yatsuhashi H,
Kondo S, Omagari K, Maehara Y, Ishibashi H, Tsukamoto K; PBC Study Group in
NHOSLJ. A polymorphism in the integrin αV subunit gene affects the progression of
primary biliary cirrhosis in Japanese patients. J Gastroenterol. 2011
May;46(5):676-86. doi: 10.1007/s00535-010-0351-0. Epub 2010 Dec 1. PubMed PMID:
21116829.


817: Kamar N, Guilbeau-Frugier C, Servais A, Tack I, Thervet E, Cointault O,
Esposito L, Guitard J, Lavayssière L, Muscari F, Bureau C, Rostaing L. Kidney
histology and function in liver transplant patients. Nephrol Dial Transplant.
2011 Jul;26(7):2355-61. doi: 10.1093/ndt/gfq718. Epub 2010 Nov 29. PubMed PMID:
21115672.


818: Testa A, Baiocchini A, Comandini UV, Falasca L, Nardacci R, Maritti M,
Loiacono L, Bibbolino C, Rizzi EB, Cristofaro M, Ettorre GM, Vennarecci G,
Antonucci G, Del Nonno F. Fatal sclerosing peritonitis associated with primary
effusion lymphoma after liver transplantation: a case report. Transplant Proc.
2010 Nov;42(9):3849-53. doi: 10.1016/j.transproceed.2010.08.039. PubMed PMID:
21094868.


819: Abou Abbass A, Abouljoud M, Yoshida A, Kim DY, Slater R, Hundley J, Kazimi
M, Moonka D. Biliary complications after orthotopic liver transplantation from
donors after cardiac death: broad spectrum of disease. Transplant Proc. 2010
Nov;42(9):3392-8. doi: 10.1016/j.transproceed.2010.07.099. PubMed PMID: 21094785.


820: Brunt EM, Tiniakos DG. Histopathology of nonalcoholic fatty liver disease.
World J Gastroenterol. 2010 Nov 14;16(42):5286-96. Review. PubMed PMID: 21072891;
PubMed Central PMCID: PMC2980677.


821: Rice MJ, Wendling A, Firpi RJ, Hemming AW, Nelson DR, Schwab WK, Gravenstein
N, Morey TE. Transfusion has no effect on recurrence in hepatitis C after liver
transplantation. Acta Anaesthesiol Scand. 2010 Nov;54(10):1224-32. PubMed PMID:
21069900.


822: Berenguer M, Aguilera V, San Juan F, Benlloch S, Rubin A, López-Andujar R,
Moya A, Pareja E, Montalva E, Yago M, de Juan M, Mir J, Prieto M. Effect of
calcineurin inhibitors in the outcome of liver transplantation in hepatitis C
virus-positive recipients. Transplantation. 2010 Dec 15;90(11):1204-9. doi:
10.1097/TP.0b013e3181fa93fa. PubMed PMID: 21068701.


823: Qureshi S, Batool U, Iqbal M, Qureshi O, Kaleem R, Aziz H, Azhar M. Response
rates to standard interferon treatment in HCV genotype 3a. J Ayub Med Coll
Abbottabad. 2009 Oct-Dec;21(4):10-4. PubMed PMID: 21067014.


824: Hori T, Oike F, Ogura Y, Ogawa K, Hata K, Yonekawa Y, Ueda M, Sakamoto S,
Kasahara M, Egawa H, Takada Y, Kaido T, Hatano E, Nguyen JH, Chen F, Baine AM,
Uemoto S. Liver transplantation for congenital biliary dilatation: a
single-center experience. Dig Surg. 2010;27(6):492-501. doi: 10.1159/000319373.
Epub 2010 Nov 10. PubMed PMID: 21063126.


825: de Lédinghen V, Vergniol J. Transient elastography for the diagnosis of
liver fibrosis. Expert Rev Med Devices. 2010 Nov;7(6):811-23. doi:
10.1586/erd.10.46. PubMed PMID: 21050091.


826: Aussilhou B, Douflé G, Hubert C, Francoz C, Paugam C, Paradis V, Farges O,
Vilgrain V, Durand F, Belghiti J. Extended liver resection for polycystic liver
disease can challenge liver transplantation. Ann Surg. 2010 Nov;252(5):735-43.
doi: 10.1097/SLA.0b013e3181fb8dc4. PubMed PMID: 21037428.


827: Dumitrascu T, Ionescu M, Ciurea S, Herlea V, Lupescu I, Popescu I.
Klatskin-mimicking lesions--a case series and literature review.
Hepatogastroenterology. 2010 Jul-Aug;57(101):961-7. Review. PubMed PMID:
21033260.


828: Tao R, Ruppert K, Cruz RJ Jr, Malik SM, Shaikh O, Ahmad J, DiMartini A,
Humar A, Fontes PA, de Vera ME. Hepatitis C recurrence is not adversely affected 
by the use of donation after cardiac death liver allografts. Liver Transpl. 2010 
Nov;16(11):1288-95. doi: 10.1002/lt.22168. PubMed PMID: 21031544.


829: Kuo HT, Lau C, Sampaio MS, Bunnapradist S. Pretransplant risk factors for
new-onset diabetes mellitus after transplant in pediatric liver transplant
recipients. Liver Transpl. 2010 Nov;16(11):1249-56. doi: 10.1002/lt.22139. PubMed
PMID: 21031540.


830: Villanueva A, Newell P, Hoshida Y. Inherited hepatocellular carcinoma. Best 
Pract Res Clin Gastroenterol. 2010 Oct;24(5):725-34. doi:
10.1016/j.bpg.2010.07.008. Review. PubMed PMID: 20955973.


831: Herrmann U, Dockter G, Lammert F. Cystic fibrosis-associated liver disease. 
Best Pract Res Clin Gastroenterol. 2010 Oct;24(5):585-92. doi:
10.1016/j.bpg.2010.08.003. Review. PubMed PMID: 20955961.


832: Lu BR, Esquivel CO. A review of abdominal organ transplantation in cystic
fibrosis. Pediatr Transplant. 2010 Dec;14(8):954-60. doi:
10.1111/j.1399-3046.2010.01412.x. Epub 2010 Oct 14. Review. PubMed PMID:
20946451.


833: Grasemann H, Kritzinger F, Dipchand A, Hebert D, Solomon M. Nasal nitric
oxide is reduced in children after solid-organ transplantation. J Heart Lung
Transplant. 2011 Jan;30(1):108-9. doi: 10.1016/j.healun.2010.08.022. Epub 2010
Oct 8. PubMed PMID: 20934886.


834: Iwata R, Baur K, Stieger B, Mertens JC, Daly AK, Frei P, Braun J,
Vergopoulos A, Stickel F, Sabrane K, Martin IV, Schmitt J, Goetze O, Day CP,
Müllhaupt B, Geier A; Swiss Hepatitis C Cohort Study Group. A common polymorphism
in the ABCB11 gene is associated with advanced fibrosis in hepatitis C but not in
non-alcoholic fatty liver disease. Clin Sci (Lond). 2011 Apr;120(7):287-96. doi: 
10.1042/CS20100246. PubMed PMID: 20883210.


835: Pascarella S, Negro F. Hepatitis D virus: an update. Liver Int. 2011
Jan;31(1):7-21. doi: 10.1111/j.1478-3231.2010.02320.x. Epub 2010 Sep 29. Review. 
PubMed PMID: 20880077.


836: Faraj W, Deborah Mukherji D, Fakih H, Majzoub N, Khalife M. Liver
transplantation in Lebanon: A hard lesson to learn. Ann Transplant. 2010
Jul-Sep;15(3):25-9. PubMed PMID: 20877263.


837: Fukuhara T, Morita K, Takeishi K, Toshima T, Umeda K, Nagata S, Sugimachi K,
Ikegami T, Gion T, Soejima Y, Taketomi A, Maehara Y. Early diagnosis and
treatment resolved cholestatic hepatitis C without fibrosis after living donor
liver transplantation: report of a case. Surg Today. 2010 Oct;40(10):982-5. doi: 
10.1007/s00595-009-4168-5. Epub 2010 Sep 25. PubMed PMID: 20872205.


838: Guzman G, Chennuri R, Voros A, Boumendjel R, Locante A, Patel R, Valyi-Nagy 
T. Nucleometric study of anisonucleosis, diabetes and oxidative damage in liver
biopsies of orthotopic liver transplant recipients with chronic hepatitis C virus
infection. Pathol Oncol Res. 2011 Jun;17(2):191-9. doi:
10.1007/s12253-010-9296-0. Epub 2010 Sep 18. PubMed PMID: 20853078.


839: de Oliveira Fdos S, Kieling CO, dos Santos JL, de Leon Lima PP, Vieira S,
Meurer L, da Silveira TR, Matte U. Serum and tissue transforming [corrected]
growth factor β1 in children with biliary atresia. J Pediatr Surg. 2010
Sep;45(9):1784-90. doi: 10.1016/j.jpedsurg.2010.04.007. Erratum in: J Pediatr
Surg. 2011 Apr;46(4):791. PubMed PMID: 20850621.


840: Sahay SJ, Gonzalez HD, Luong TV, Rahman SH. Pancreatic actinomycosis as a
cause of retroperitoneal fibrosis in a patient with chronic pancreatitis. Case
report and literature review. JOP. 2010 Sep 6;11(5):477-9. Review. PubMed PMID:
20818121.


841: Carrión JA, Navasa M, Forns X. Retransplantation in patients with hepatitis 
C recurrence after liver transplantation. J Hepatol. 2010 Nov;53(5):962-70. doi: 
10.1016/j.jhep.2010.06.006. Epub 2010 Jul 22. Review. PubMed PMID: 20800307.


842: Maggiore G, Gonzales E, Sciveres M, Redon MJ, Grosse B, Stieger B,
Davit-Spraul A, Fabre M, Jacquemin E. Relapsing features of bile salt export pump
deficiency after liver transplantation in two patients with progressive familial 
intrahepatic cholestasis type 2. J Hepatol. 2010 Nov;53(5):981-6. doi:
10.1016/j.jhep.2010.05.025. Epub 2010 Jul 29. PubMed PMID: 20800306.


843: Matas M, Picornell A, Cifuentes C, Payeras A, Bassa A, Homar F,
López-Labrador FX, Moya A, Ramon MM, Castro JA. Relating the liver damage with
hepatitis C virus polymorphism in core region and human variables in
HIV-1-coinfected patients. Infect Genet Evol. 2010 Dec;10(8):1252-61. doi:
10.1016/j.meegid.2010.08.009. Epub 2010 Aug 21. PubMed PMID: 20732459.


844: Nash KL, Woodall T, Brown AS, Davies SE, Alexander GJ. Hepatocellular
carcinoma in patients with chronic hepatitis C virus infection without cirrhosis.
World J Gastroenterol. 2010 Aug 28;16(32):4061-5. PubMed PMID: 20731020; PubMed
Central PMCID: PMC2928460.


845: Poordad F, Lawitz E, Shiffman ML, Hassanein T, Muir AJ, Bacon BR, Heise J,
Halliman D, Chun E, Hammond J. Virologic response rates of weight-based
taribavirin versus ribavirin in treatment-naive patients with genotype 1 chronic 
hepatitis C. Hepatology. 2010 Oct;52(4):1208-15. doi: 10.1002/hep.23827. PubMed
PMID: 20721883.


846: Sant'Anna LB, Cargnoni A, Ressel L, Vanosi G, Parolini O. Amniotic membrane 
application reduces liver fibrosis in a bile duct ligation rat model. Cell
Transplant. 2011;20(3):441-53. doi: 10.3727/096368910X522252. Epub 2010 Aug 18.
PubMed PMID: 20719087.


847: Lossnitzer D, Steen H, Zahn A, Lehrke S, Weiss C, Weiss KH, Giannitsis E,
Stremmel W, Sauer P, Katus HA, Gotthardt DN. Myocardial late gadolinium
enhancement cardiovascular magnetic resonance in patients with cirrhosis. J
Cardiovasc Magn Reson. 2010 Aug 13;12:47. doi: 10.1186/1532-429X-12-47. PubMed
PMID: 20704762; PubMed Central PMCID: PMC2924326.


848: Cholongitas E, Tsochatzis E, Goulis J, Burroughs AK. Noninvasive tests for
evaluation of fibrosis in HCV recurrence after liver transplantation: a
systematic review. Transpl Int. 2010 Sep;23(9):861-70. doi:
10.1111/j.1432-2277.2010.01142.x. Review. Erratum in: Transpl Int. 2010
Nov;23(11):1190. PubMed PMID: 20704691.


849: Patkowski W, Skalski M, Zieniewicz K, Nyckowski P, Smoter P, Krawczyk M.
Orthotopic liver transplantation for cholestatic diseases.
Hepatogastroenterology. 2010 May-Jun;57(99-100):605-10. PubMed PMID: 20698235.


850: Wyatt JI. Liver transplant pathology - messages for the non-specialist.
Histopathology. 2010 Sep;57(3):333-41. doi: 10.1111/j.1365-2559.2010.03598.x.
Review. PubMed PMID: 20695921.


851: De Martin E, Senzolo M, Gambato M, Germani G, Vitale A, Russo FR, Burra P.
Fibrosis progression and the pros and cons of antiviral therapy for hepatitis C
virus recurrence after liver transplantation: a review. Transplant Proc. 2010
Jul-Aug;42(6):2223-5. doi: 10.1016/j.transproceed.2010.05.035. Review. PubMed
PMID: 20692449.


852: Zardi EM, Abbate A, Zardi DM, Dobrina A, Margiotta D, Van Tassell BW,
Afeltra A, Sanyal AJ. Cirrhotic cardiomyopathy. J Am Coll Cardiol. 2010 Aug
10;56(7):539-49. doi: 10.1016/j.jacc.2009.12.075. Review. Erratum in: J Am Coll
Cardiol. 2010 Sep 14;56(12):1000. Van Tassel, Benjamin W [corrected to Van
Tassell, Benjamin W]. PubMed PMID: 20688208.


853: Sinakos E, Lindor K. Treatment options for primary sclerosing cholangitis.
Expert Rev Gastroenterol Hepatol. 2010 Aug;4(4):473-88. doi: 10.1586/egh.10.33.
Review. PubMed PMID: 20678020.


854: Maluf DG, Archer KJ, Villamil F, Stravitz RT, Mas V. Hepatitis C virus
recurrence after liver transplantation: biomarkers of disease and fibrosis
progression. Expert Rev Gastroenterol Hepatol. 2010 Aug;4(4):445-58. doi:
10.1586/egh.10.39. Review. PubMed PMID: 20678018.


855: Piscaglia F, Cucchetti A, Terzi E, Gianstefani A. Validation of noninvasive 
methods for the assessment of liver fibrosis in patients with recurrent hepatitis
C after transplantation. Liver Transpl. 2010 Aug;16(8):1006-7. doi:
10.1002/lt.22101. PubMed PMID: 20665624.


856: Takada Y, Ozawa K, Egawa H, Teramukai S, Mori A, Kaido T, Kasahara M, Ogawa 
K, Ono M, Sato H, Tanaka K, Uemoto S. Initial burst of viremia related to CD8
effector memory T cells after living donor liver transplantation in hepatitis C
virus-infected recipients. Transl Res. 2010 Aug;156(2):68-79. doi:
10.1016/j.trsl.2010.06.002. Epub 2010 Jun 22. PubMed PMID: 20627191.


857: Ragni MV, Sherman KE, Jordan JA. Viral pathogens. Haemophilia. 2010 Jul;16
Suppl 5:40-6. doi: 10.1111/j.1365-2516.2010.02292.x. Review. PubMed PMID:
20590855.


858: Mangus RS, O'Connor MG, Tector AJ, Lim JD, Vianna RM. Use of the aspartate
aminotransferase to platelet ratio index to follow liver fibrosis progression in 
infants with short gut. J Pediatr Surg. 2010 Jun;45(6):1266-73. doi:
10.1016/j.jpedsurg.2010.02.098. PubMed PMID: 20620330.


859: Dény P, Zoulim F. Hepatitis B virus: from diagnosis to treatment. Pathol
Biol (Paris). 2010 Aug;58(4):245-53. doi: 10.1016/j.patbio.2010.05.002. Epub 2010
Jul 1. Review. PubMed PMID: 20580167.


860: Wörns MA, Galle PR. Future perspectives in hepatocellular carcinoma. Dig
Liver Dis. 2010 Jul;42 Suppl 3:S302-9. doi: 10.1016/S1590-8658(10)60521-X.
Review. PubMed PMID: 20547319.


861: Jacob DA, Haase E, Klein F, Pratschke J, Neumann UP, Neuhaus P, Bahra M.
Donor influence on outcome in patients undergoing liver transplant for primary
biliary cirrhosis. Exp Clin Transplant. 2010 Jun;8(2):104-10. PubMed PMID:
20565366.


862: Morgan TR, Ghany MG, Kim HY, Snow KK, Shiffman ML, De Santo JL, Lee WM, Di
Bisceglie AM, Bonkovsky HL, Dienstag JL, Morishima C, Lindsay KL, Lok AS; HALT-C 
Trial Group. Outcome of sustained virological responders with histologically
advanced chronic hepatitis C. Hepatology. 2010 Sep;52(3):833-44. doi:
10.1002/hep.23744. PubMed PMID: 20564351; PubMed Central PMCID: PMC2932862.


863: Nightingale S, O'Loughlin EV, Dorney SF, Shun A, Verran DJ, Strasser SI,
McCaughan GW, Jermyn V, Van Asperen P, Gaskin KJ, Stormon MO. Isolated liver
transplantation in children with cystic fibrosis--an Australian experience.
Pediatr Transplant. 2010 Sep 1;14(6):779-85. doi:
10.1111/j.1399-3046.2010.01341.x. Epub 2010 Jun 17. PubMed PMID: 20557476.


864: Manzia TM, Toti L, Angelico R, Di Cocco P, Orlando G, Tisone G. Steroid-free
immunosuppression after liver transplantation does not increase the risk of graft
fibrosis. Transplant Proc. 2010 May;42(4):1237-9. doi:
10.1016/j.transproceed.2010.03.118. PubMed PMID: 20534270.


865: Manzia TM, Di Paolo D, Sforza D, Toti L, Angelico R, Brega A, Angelico M,
Tisone G. Liver transplantation for hepatitis B and C virus-related cirrhosis:
mid-term results. Transplant Proc. 2010 May;42(4):1200-3. doi:
10.1016/j.transproceed.2010.03.111. PubMed PMID: 20534261.


866: Bayraktar Y, Harmanci O, Gedikoğlu G, Balkanci F, Ersoy O, Aydinli M,
Abbasoğlu O. Unilobar tapering cirrhosis in a patient with Caroli syndrome
associated with an abnormal common bile duct. Turk J Gastroenterol. 2010
Mar;21(1):63-7. PubMed PMID: 20533117.


867: Haafiz AB. Liver fibrosis in biliary atresia. Expert Rev Gastroenterol
Hepatol. 2010 Jun;4(3):335-43. doi: 10.1586/egh.10.29. Review. PubMed PMID:
20528120.


868: Cross TJ, Burroughs AK, Harrison PM. Reply: Prospective validation of a
noninvasive index for predicting liver fibrosis in hepatitis C virus-infected
liver transplant recipients. Liver Transpl. 2010 Jun;16(6):789-90; author reply
791-2. doi: 10.1002/lt.22050. PubMed PMID: 20517916.


869: Saab S, Hunt DR, Stone MA, McClune A, Tong MJ. Timing of hepatitis C
antiviral therapy in patients with advanced liver disease: a decision analysis
model. Liver Transpl. 2010 Jun;16(6):748-59. doi: 10.1002/lt.22072. PubMed PMID: 
20517909.


870: Schmeding M, Heidenhain C, Neuhaus R, Neuhaus P, Neumann UP. Liver
transplantation for alcohol-related cirrhosis: a single centre long-term clinical
and histological follow-up. Dig Dis Sci. 2011 Jan;56(1):236-43. doi:
10.1007/s10620-010-1281-7. Epub 2010 May 25. PubMed PMID: 20499174.


871: Di Paolo D, Lenci I, Cerocchi C, Tariciotti L, Monaco A, Brega A, Lotti L,
Tisone G, Angelico M. One-year vaccination against hepatitis B virus with a
MPL-vaccine in liver transplant patients for HBV-related cirrhosis. Transpl Int. 
2010 Nov;23(11):1105-12. doi: 10.1111/j.1432-2277.2010.01104.x. Epub 2010 Aug 19.
PubMed PMID: 20492620.


872: Baran B, Karaca C, Akyuz F. Comments on histologic predictors of fibrosis
progression in posttransplant hepatitis C recurrence. Clin Gastroenterol Hepatol.
2010 Aug;8(8):735-6; author reply 736. doi: 10.1016/j.cgh.2010.05.008. Epub 2010 
May 23. PubMed PMID: 20478401.


873: Lillegard JB, Hanna AM, McKenzie TJ, Moir CR, Ishitani MB, Nagorney DM. A
single-institution review of portosystemic shunts in children: an ongoing
discussion. HPB Surg. 2010;2010:964597. doi: 10.1155/2010/964597. Epub 2010 May
6. PubMed PMID: 20467465; PubMed Central PMCID: PMC2866242.


874: Michielsen P, Vandewoude M. Liver diseases in the older adult. Acta
Gastroenterol Belg. 2010 Jan-Mar;73(1):1-4. Review. PubMed PMID: 20458843.


875: Abbas G, Jorgensen RA, Lindor KD. Fatigue in primary biliary cirrhosis. Nat 
Rev Gastroenterol Hepatol. 2010 Jun;7(6):313-9. doi: 10.1038/nrgastro.2010.62.
Epub 2010 May 11. Review. PubMed PMID: 20458334.


876: Czaja AJ, Manns MP. Advances in the diagnosis, pathogenesis, and management 
of autoimmune hepatitis. Gastroenterology. 2010 Jul;139(1):58-72.e4. doi:
10.1053/j.gastro.2010.04.053. Epub 2010 May 5. Review. PubMed PMID: 20451521.


877: Shimadera S, Iwai N, Deguchi E, Kimura O, Ono S, Furukawa T, Fumino S.
Predicting factors on the occurrence of cystic dilatation of intrahepatic biliary
system in biliary atresia. Pediatr Surg Int. 2010 Jun;26(6):611-4. doi:
10.1007/s00383-010-2601-x. Epub 2010 Apr 29. PubMed PMID: 20428877.


878: Kerkar N, Miloh T. Sclerosing cholangitis: pediatric perspective. Curr
Gastroenterol Rep. 2010 Jun;12(3):195-202. doi: 10.1007/s11894-010-0104-5. PubMed
PMID: 20425475.


879: Davit-Spraul A, Gonzales E, Baussan C, Jacquemin E. The spectrum of liver
diseases related to ABCB4 gene mutations: pathophysiology and clinical aspects.
Semin Liver Dis. 2010 May;30(2):134-46. doi: 10.1055/s-0030-1253223. Epub 2010
Apr 26. Review. PubMed PMID: 20422496.


880: Berrevoet F, Van den Bossche B, de Baerdemaeker L, de Hemptinne B.
Laparoscopic evaluation shows deficiencies in memory ring deployment during small
ventral hernia repair. World J Surg. 2010 Jul;34(7):1710-5. doi:
10.1007/s00268-010-0600-7. PubMed PMID: 20422186.


881: Nobili V, Candusso M, Torre G, de Ville de Goyet J. Steatosis and fibrosis
in paediatric liver transplant: insidious graft's enemies--a call for clinical
studies and research. Pediatr Transplant. 2010 Jun;14(4):441-4. doi:
10.1111/j.1399-3046.2010.01324.x. Epub 2010 Apr 8. PubMed PMID: 20408993.


882: Dhillon N, Walsh L, Krüger B, Ward SC, Godbold JH, Radwan M, Schiano T,
Murphy BT, Schröppel B. A single nucleotide polymorphism of Toll-like receptor 4 
identifies the risk of developing graft failure after liver transplantation. J
Hepatol. 2010 Jul;53(1):67-72. doi: 10.1016/j.jhep.2009.12.044. Epub 2010 Mar 30.
PubMed PMID: 20400193.


883: Li H, Sullivan DG, Feuerborn N, McArdle S, Bekele K, Pal S, Yeh M, Carithers
RL, Perkins JD, Gretch DR. Genetic diversity of hepatitis C virus predicts
recurrent disease after liver transplantation. Virology. 2010 Jul
5;402(2):248-55. doi: 10.1016/j.virol.2010.03.040. Epub 2010 Apr 18. PubMed PMID:
20400171; PubMed Central PMCID: PMC2875273.


884: Papafragkakis H, Martin P, Akalin E. Combined liver and kidney
transplantation. Curr Opin Organ Transplant. 2010 Jun;15(3):263-8. doi:
10.1097/MOT.0b013e328338f638. Review. PubMed PMID: 20386445.


885: Sifri CD, Sun HY, Cacciarelli TV, Wispelwey B, Pruett TL, Singh N.
Pretransplant cryptococcosis and outcome after liver transplantation. Liver
Transpl. 2010 Apr;16(4):499-502. doi: 10.1002/lt.22024. PubMed PMID: 20373460.


886: Yalamanchili K, Saadeh S, Klintmalm GB, Jennings LW, Davis GL. Nonalcoholic 
fatty liver disease after liver transplantation for cryptogenic cirrhosis or
nonalcoholic fatty liver disease. Liver Transpl. 2010 Apr;16(4):431-9. doi:
10.1002/lt.22004. PubMed PMID: 20373454.


887: Vogel M, Nelson M. HIV/HCV-coinfection: which role can new antiretrovirals
such as integrase inhibitors play? Eur J Med Res. 2009 Nov 24;14 Suppl 3:36-42.
Review. PubMed PMID: 19959415; PubMed Central PMCID: PMC3516823.


888: Hughes CB, Dickson RC, Krishna M, Willingham DL, Satyanarayana R, Harnois
DM, Keaveny AP, Rosser B, Aranda-Michel J, Kramer DJ, Hellinger W, Mendez J. HCV 
recurrence in HIV-infected patients after liver transplant. J Int Assoc
Physicians AIDS Care (Chic). 2010 Mar-Apr;9(2):87-93. doi:
10.1177/1545109710362592. Epub 2010 Mar 31. PubMed PMID: 20357036.


889: Tevar AD, Clarke C, Wang J, Rudich SM, Woodle ES, Lentsch AB, Edwards ML.
Clinical review of nonalcoholic steatohepatitis in liver surgery and
transplantation. J Am Coll Surg. 2010 Apr;210(4):515-26. doi:
10.1016/j.jamcollsurg.2010.01.020. Review. PubMed PMID: 20347746; PubMed Central 
PMCID: PMC4607044.


890: Cardoso AC, Moucari R, Figueiredo-Mendes C, Ripault MP, Giuily N, Castelnau 
C, Boyer N, Asselah T, Martinot-Peignoux M, Maylin S, Carvalho-Filho RJ, Valla D,
Bedossa P, Marcellin P. Impact of peginterferon and ribavirin therapy on
hepatocellular carcinoma: incidence and survival in hepatitis C patients with
advanced fibrosis. J Hepatol. 2010 May;52(5):652-7. doi:
10.1016/j.jhep.2009.12.028. Epub 2010 Mar 4. PubMed PMID: 20346533.


891: Giannattasio A, Squeglia V, Lo Vecchio A, Russo MT, Barbarino A, Carlomagno 
R, Guarino A. Pneumococcal and influenza vaccination rates and their determinants
in children with chronic medical conditions. Ital J Pediatr. 2010 Mar 26;36:28.
doi: 10.1186/1824-7288-36-28. PubMed PMID: 20346141; PubMed Central PMCID:
PMC2851708.


892: Beckebaum S, Iacob S, Klein CG, Dechêne A, Varghese J, Baba HA, Sotiropoulos
GC, Paul A, Gerken G, Cicinnati VR. Assessment of allograft fibrosis by transient
elastography and noninvasive biomarker scoring systems in liver transplant
patients. Transplantation. 2010 Apr 27;89(8):983-93. doi:
10.1097/TP.0b013e3181cc66ca. PubMed PMID: 20335832.


893: Bacchetti P, Boylan RD, Terrault NA, Monto A, Berenguer M. Non-Markov
multistate modeling using time-varying covariates, with application to
progression of liver fibrosis due to hepatitis C following liver transplant. Int 
J Biostat. 2010 Feb 20;6(1):Article 7. doi: 10.2202/1557-4679.1213. PubMed PMID: 
20305705; PubMed Central PMCID: PMC2836212.


894: Pawlowska J, Socha P, Jankowska I. Factors affecting catch-up growth after
liver transplantation in children with cholestatic liver diseases. Ann
Transplant. 2010 Jan-Mar;15(1):72-6. Review. PubMed PMID: 20305323.


895: Jiménez-Pérez M, Sáez-Gómez AB, Pérez-Daga JA, Lozano-Rey JM, de la
Cruz-Lombardo J, Rodrigo-López JM. Hepatitis C virus recurrence after liver
transplantation: analysis of factors related to sustained viral response.
Transplant Proc. 2010 Mar;42(2):666-8. doi: 10.1016/j.transproceed.2010.02.008.
PubMed PMID: 20304219.


896: Lam M, Torbenson M, Yeh MM, Vivekanandan P, Ferrell L. HFE mutations in
alpha-1-antitrypsin deficiency: an examination of cirrhotic explants. Mod Pathol.
2010 May;23(5):637-43. doi: 10.1038/modpathol.2010.42. Epub 2010 Mar 5. PubMed
PMID: 20208481.


897: Bhat I, Mukherjee S. Hepatitis C recurrence after liver transplantation.
Panminerva Med. 2009 Dec;51(4):235-47. Review. PubMed PMID: 20195234.


898: Kadayifci A. Metabolic syndrome and liver transplantation. Panminerva Med.
2009 Dec;51(4):205-13. Review. PubMed PMID: 20195231.


899: Westrope C, Rowlands H, Morris K, Gupte GL. Fixed dilated pupils and
tacrolimus toxicity in paediatric liver transplant patients. Pediatr Transplant. 
2011 Aug;15(5):E96-9. doi: 10.1111/j.1399-3046.2010.01298.x. Epub 2010 Feb 11.
PubMed PMID: 20158666.


900: Kamar N, Abravanel F, Selves J, Garrouste C, Esposito L, Lavayssière L,
Cointault O, Ribes D, Cardeau I, Nogier MB, Mansuy JM, Muscari F, Peron JM,
Izopet J, Rostaing L. Influence of immunosuppressive therapy on the natural
history of genotype 3 hepatitis-E virus infection after organ transplantation.
Transplantation. 2010 Feb 15;89(3):353-60. doi: 10.1097/TP.0b013e3181c4096c.
PubMed PMID: 20145528.


901: Gelson W, Hoare M, Unitt E, Palmer C, Gibbs P, Coleman N, Davies S,
Alexander GJ. Heterogeneous inflammatory changes in liver graft recipients with
normal biochemistry. Transplantation. 2010 Mar 27;89(6):739-48. doi:
10.1097/TP.0b013e3181c96b32. PubMed PMID: 20134396.


902: Cucchetti A, Vitale A, Del Gaudio M, Ravaioli M, Ercolani G, Cescon M,
Zanello M, Morelli MC, Cillo U, Grazi GL, Pinna AD. Harm and benefits of primary 
liver resection and salvage transplantation for hepatocellular carcinoma. Am J
Transplant. 2010 Mar;10(3):619-27. doi: 10.1111/j.1600-6143.2009.02984.x. Epub
2010 Jan 29. PubMed PMID: 20121741.


903: Alkhouri N, Hanouneh IA, Lopez R, Zein NN. Monitoring peripheral blood CD4+ 
adenosine triphosphate activity in recurrent hepatitis C and its correlation to
fibrosis progression. Liver Transpl. 2010 Feb;16(2):155-62. doi:
10.1002/lt.21939. PubMed PMID: 20104483.


904: Everhart JE, Wright EC, Goodman ZD, Dienstag JL, Hoefs JC, Kleiner DE, Ghany
MG, Mills AS, Nash SR, Govindarajan S, Rogers TE, Greenson JK, Brunt EM,
Bonkovsky HL, Morishima C, Litman HJ; HALT-C Trial Group. Prognostic value of
Ishak fibrosis stage: findings from the hepatitis C antiviral long-term treatment
against cirrhosis trial. Hepatology. 2010 Feb;51(2):585-94. doi:
10.1002/hep.23315. PubMed PMID: 20101752; PubMed Central PMCID: PMC3814134.


905: Giljaca V, Poropat G, Stimac D, Gluud C. Glucocorticosteroids for primary
sclerosing cholangitis. Cochrane Database Syst Rev. 2010 Jan 20;(1):CD004036.
doi: 10.1002/14651858.CD004036.pub3. Review. PubMed PMID: 20091555.


906: Dumortier J, Giostra E, Belbouab S, Morard I, Guillaud O, Spahr L, Boillot
O, Rubbia-Brandt L, Scoazec JY, Hadengue A. Non-alcoholic fatty liver disease in 
liver transplant recipients: another story of "seed and soil". Am J
Gastroenterol. 2010 Mar;105(3):613-20. doi: 10.1038/ajg.2009.717. Epub 2009 Dec
29. PubMed PMID: 20040915.


907: Zhang L, Lewis JT, Abraham SC, Smyrk TC, Leung S, Chari ST, Poterucha JJ,
Rosen CB, Lohse CM, Katzmann JA, Wu TT. IgG4+ plasma cell infiltrates in liver
explants with primary sclerosing cholangitis. Am J Surg Pathol. 2010
Jan;34(1):88-94. doi: 10.1097/PAS.0b013e3181c6c09a. PubMed PMID: 20035148.


908: Uehara H, Kawanaka H, Akahoshi T, Tomikawa M, Kinjo N, Hashimoto N, Ikegami 
T, Soejima Y, Taketomi A, Maehara Y. The feasibility and effectiveness of a
hand-assisted laparoscopic splenectomy for hypersplenism in patients after
living-donor liver transplantation. Surg Laparosc Endosc Percutan Tech. 2009
Dec;19(6):484-7. doi: 10.1097/SLE.0b013e3181bc3f90. PubMed PMID: 20027092.


909: Yu Y, Lu L, Qian X, Chen N, Yao A, Pu L, Zhang F, Li X, Kong L, Sun B, Wang 
X. Antifibrotic effect of hepatocyte growth factor-expressing mesenchymal stem
cells in small-for-size liver transplant rats. Stem Cells Dev. 2010
Jun;19(6):903-14. doi: 10.1089/scd.2009.0254. PubMed PMID: 20025519.


910: Dalakas E, Newsome PN, Boyle S, Brown R, Pryde A, McCall S, Hayes PC,
Bickmore WA, Harrison DJ, Plevris JN. Bone marrow stem cells contribute to
alcohol liver fibrosis in humans. Stem Cells Dev. 2010 Sep;19(9):1417-25. doi:
10.1089/scd.2009.0387. PubMed PMID: 20025456.


911: Kamphues C, Bova R, Röcken C, Neuhaus R, Pratschke J, Neuhaus P, Neumann UP.
Safety of mycophenolate mofetil monotherapy in patients after liver
transplantation. Ann Transplant. 2009 Oct-Dec;14(4):40-6. PubMed PMID: 20009154.


912: Ikegami T, Taketomi A, Soejima Y, Yoshizumi T, Fukuhara T, Kotoh K, Shimoda 
S, Kato M, Maehara Y. The benefits of interferon treatment in patients without
sustained viral response after living donor liver transplantation for hepatitis
C. Transplant Proc. 2009 Dec;41(10):4246-52. doi:
10.1016/j.transproceed.2009.08.070. PubMed PMID: 20005378.


913: Mehrabi A, Fonouni H, Ayoub E, Rahbari NN, Müller SA, Morath Ch, Seckinger
J, Sadeghi M, Golriz M, Esmaeilzadeh M, Hillebrand N, Weitz J, Zeier M, Büchler
MW, Schmidt J, Schmied BM. A single center experience of combined liver kidney
transplantation. Clin Transplant. 2009 Dec;23 Suppl 21:102-14. doi:
10.1111/j.1399-0012.2009.01146.x. Review. PubMed PMID: 19930323.


914: Roberts LN, Patel RK, Arya R. Haemostasis and thrombosis in liver disease.
Br J Haematol. 2010 Feb;148(4):507-21. doi: 10.1111/j.1365-2141.2009.08021.x.
Epub 2009 Dec 8. Review. PubMed PMID: 19995396.


915: Nayak NC, Vasdev N, Saigal S, Soin AS. End-stage nonalcoholic fatty liver
disease: evaluation of pathomorphologic features and relationship to cryptogenic 
cirrhosis from study of explant livers in a living donor liver transplant
program. Hum Pathol. 2010 Mar;41(3):425-30. doi: 10.1016/j.humpath.2009.06.021.
Epub 2009 Dec 1. PubMed PMID: 19954815.


916: Boyd AS, Sanyal S, Abraham JL. Tissue gadolinium deposition and fibrosis
mimicking nephrogenic systemic fibrosis (NSF)-subclinical nephrogenic systemic
fibrosis? J Am Acad Dermatol. 2010 Feb;62(2):337-42. doi:
10.1016/j.jaad.2009.04.010. Epub 2009 Nov 24. PubMed PMID: 19939504.


917: Benlloch S, Heredia L, Barquero C, Rayón JM, Pina R, Aguilera V, Prieto M,
Berenguer M. Prospective validation of a noninvasive index for predicting liver
fibrosis in hepatitis C virus-infected liver transplant recipients. Liver
Transpl. 2009 Dec;15(12):1798-807. doi: 10.1002/lt.21919. PubMed PMID: 19938146.


918: Manousou P, Samonakis D, Cholongitas E, Patch D, O'Beirne J, Dhillon AP,
Rolles K, McCormick A, Hayes P, Burroughs AK. Outcome of recurrent hepatitis C
virus after liver transplantation in a randomized trial of tacrolimus monotherapy
versus triple therapy. Liver Transpl. 2009 Dec;15(12):1783-91. doi:
10.1002/lt.21907. PubMed PMID: 19938143.


919: Gallegos-Orozco JF, Yosephy A, Noble B, Aqel BA, Byrne TJ, Carey EJ, Douglas
DD, Mulligan D, Moss A, de Petris G, Williams JW, Rakela J, Vargas HE. Natural
history of post-liver transplantation hepatitis C: A review of factors that may
influence its course. Liver Transpl. 2009 Dec;15(12):1872-81. doi:
10.1002/lt.21954. PubMed PMID: 19938138.


920: Malik SM, Devera ME, Fontes P, Shaikh O, Sasatomi E, Ahmad J. Recurrent
disease following liver transplantation for nonalcoholic steatohepatitis
cirrhosis. Liver Transpl. 2009 Dec;15(12):1843-51. doi: 10.1002/lt.21943. PubMed 
PMID: 19938117.


921: Ward SC, Schiano TD, Thung SN, Fiel MI. Plasma cell hepatitis in hepatitis C
virus patients post-liver transplantation: case-control study showing poor
outcome and predictive features in the liver explant. Liver Transpl. 2009
Dec;15(12):1826-33. doi: 10.1002/lt.21949. PubMed PMID: 19938116.


922: Manizate F, Hiotis SP, Labow D, Roayaie S, Schwartz M. Liver functional
reserve estimation: state of the art and relevance for local treatments: the
Western perspective. J Hepatobiliary Pancreat Sci. 2010 Jul;17(4):385-8. doi:
10.1007/s00534-009-0228-x. Epub 2009 Nov 20. Review. PubMed PMID: 19936599.


923: Kamphues C, Lotz K, Röcken C, Berg T, Eurich D, Pratschke J, Neuhaus P,
Neumann UP. Chances and limitations of non-invasive tests in the assessment of
liver fibrosis in liver transplant patients. Clin Transplant. 2010
Sep-Oct;24(5):652-9. doi: 10.1111/j.1399-0012.2009.01152.x. PubMed PMID:
19925459.


924: Huffmyer JL, Littlewood KE, Nemergut EC. Perioperative management of the
adult with cystic fibrosis. Anesth Analg. 2009 Dec;109(6):1949-61. doi:
10.1213/ANE.0b013e3181b845d0. Review. PubMed PMID: 19923526.


925: Cross TJ, Calvaruso V, Foxton MR, Manousou P, Quaglia A, Grillo F, Dhillon
AP, Nolan J, Chang TP, O'Grady J, Heneghan MA, O'Beirne JP, Burroughs AK,
Harrison PM. A simple, noninvasive test for the diagnosis of liver fibrosis in
patients with hepatitis C recurrence after liver transplantation. J Viral Hepat. 
2010 Sep;17(9):640-9. doi: 10.1111/j.1365-2893.2009.01222.x. Epub 2009 Nov 17.
PubMed PMID: 19922441.


926: Hartley JL, Davenport M, Kelly DA. Biliary atresia. Lancet. 2009 Nov
14;374(9702):1704-13. doi: 10.1016/S0140-6736(09)60946-6. Review. PubMed PMID:
19914515.


927: Meriden Z, Forde KA, Pasha TL, Hui JJ, Reddy KR, Furth EE, Wells RG.
Histologic predictors of fibrosis progression in liver allografts in patients
with hepatitis C virus infection. Clin Gastroenterol Hepatol. 2010
Mar;8(3):289-96, 296.e1-8. doi: 10.1016/j.cgh.2009.10.034. Epub 2009 Nov 12.
Erratum in: Clin Gastroenterol Hepatol. 2010 Aug;8(8):736-7. PubMed PMID:
19913638; PubMed Central PMCID: PMC2834881.


928: Soriano V, Vispo E, Labarga P, Medrano J, Barreiro P. Viral hepatitis and
HIV co-infection. Antiviral Res. 2010 Jan;85(1):303-15. doi:
10.1016/j.antiviral.2009.10.021. Epub 2009 Nov 1. Review. PubMed PMID: 19887087.


929: Hübscher S. What does the long-term liver allograft look like for the
pediatric recipient? Liver Transpl. 2009 Nov;15 Suppl 2:S19-24. doi:
10.1002/lt.21902. Review. PubMed PMID: 19877293.


930: Morita K, Taketomi A, Soejima Y, Ikegami T, Fukuhara T, Iguchi T, Nagata S, 
Sugimachi K, Gion T, Shirabe K, Maehara Y. De novo hepatocellular carcinoma in a 
liver graft with sustained hepatitis C virus clearance after living donor liver
transplantation. Liver Transpl. 2009 Nov;15(11):1412-6. doi: 10.1002/lt.21894.
PubMed PMID: 19877253.


931: Demetris AJ. Evolution of hepatitis C virus in liver allografts. Liver
Transpl. 2009 Nov;15 Suppl 2:S35-41. doi: 10.1002/lt.21890. PubMed PMID:
19876940.


932: Pischke S, Suneetha PV, Baechlein C, Barg-Hock H, Heim A, Kamar N, Schlue J,
Strassburg CP, Lehner F, Raupach R, Bremer B, Magerstedt P, Cornberg M, Seehusen 
F, Baumgaertner W, Klempnauer J, Izopet J, Manns MP, Grummer B, Wedemeyer H.
Hepatitis E virus infection as a cause of graft hepatitis in liver transplant
recipients. Liver Transpl. 2010 Jan;16(1):74-82. doi: 10.1002/lt.21958. PubMed
PMID: 19866448.


933: Sandroussi C, Dawson LA, Lee M, Guindi M, Fischer S, Ghanekar A, Cattral MS,
McGilvray ID, Levy GA, Renner E, Greig PD, Grant DR. Radiotherapy as a bridge to 
liver transplantation for hepatocellular carcinoma. Transpl Int. 2010 Mar
1;23(3):299-306. doi: 10.1111/j.1432-2277.2009.00980.x. Epub 2009 Oct 15. PubMed 
PMID: 19843294.


934: Lee CU, Wood CM, Hesley GK, Leung N, Bridges MD, Lund JT, Lee PU, Pittelkow 
MR. Large sample of nephrogenic systemic fibrosis cases from a single
institution. Arch Dermatol. 2009 Oct;145(10):1095-102. doi:
10.1001/archdermatol.2009.232. PubMed PMID: 19841395.


935: Poupon R, Barbu V, Chamouard P, Wendum D, Rosmorduc O, Housset C. Combined
features of low phospholipid-associated cholelithiasis and progressive familial
intrahepatic cholestasis 3. Liver Int. 2010 Feb;30(2):327-31. doi:
10.1111/j.1478-3231.2009.02148.x. Epub 2009 Oct 19. PubMed PMID: 19840255.


936: Carrión JA, Torres F, Crespo G, Miquel R, García-Valdecasas JC, Navasa M,
Forns X. Liver stiffness identifies two different patterns of fibrosis
progression in patients with hepatitis C virus recurrence after liver
transplantation. Hepatology. 2010 Jan;51(1):23-34. doi: 10.1002/hep.23240. PubMed
PMID: 19839063.


937: Samri A, Roque-Afonso AM, Beran O, Tateo M, Teicher E, Feray C, Sebagh M,
Guettier C, Dussaix E, Vittecoq D, Samuel D, Autran B, Duclos-Vallée JC.
Preservation of immune function and anti-hepatitis C virus (HCV) immune responses
after liver transplantation in HIV-HCV coinfected patients (ANRS-HC08 "THEVIC"
trial). J Hepatol. 2009 Dec;51(6):1000-9. doi: 10.1016/j.jhep.2009.06.031. Epub
2009 Sep 12. PubMed PMID: 19833404.


938: Lionetti R, Tisone G, Palmieri G, Almerighi C, Anselmo A, Tariciotti L,
Lenci I, De Luca L, Monaco A, Angelico M. Maintenance ribavirin monotherapy
delays fibrosis progression in liver transplant recipients with recurrent
hepatitis C at high risk of progression. Dig Liver Dis. 2010 Apr;42(4):297-303.
doi: 10.1016/j.dld.2009.08.008. Epub 2009 Oct 8. PubMed PMID: 19818696.


939: Schlaudecker JD, Bernheisel CR. Gadolinium-associated nephrogenic systemic
fibrosis. Am Fam Physician. 2009 Oct 1;80(7):711-4. PubMed PMID: 19817341.


940: Widén A, Rolando N, Manousou P, Rolles K, Davidson B, Sharma D, Tuddenham E,
Burroughs AK. Anticoagulation after liver transplantation: a retrospective audit 
and case-control study. Blood Coagul Fibrinolysis. 2009 Dec;20(8):615-8. doi:
10.1097/MBC.0b013e32832c87c8. PubMed PMID: 19809309.


941: Ueda Y, Takada Y, Marusawa H, Haga H, Sato T, Tanaka Y, Egawa H, Uemoto S,
Chiba T. Clinical features of biochemical cholestasis in patients with recurrent 
hepatitis C after living-donor liver transplantation. J Viral Hepat. 2010
Jul;17(7):481-7. doi: 10.1111/j.1365-2893.2009.01207.x. PubMed PMID: 19804502.


942: Firpi RJ, Soldevila-Pico C, Morelli GG, Cabrera R, Levy C, Clark VC, Suman
A, Michaels A, Chen C, Nelson DR. The use of cyclosporine for recurrent hepatitis
C after liver transplant: a randomized pilot study. Dig Dis Sci. 2010
Jan;55(1):196-203. doi: 10.1007/s10620-009-0981-3. PubMed PMID: 19798576.


943: Carrión JA, Fernández-Varo G, Bruguera M, García-Pagán JC, García-Valdecasas
JC, Pérez-Del-Pulgar S, Forns X, Jiménez W, Navasa M. Serum fibrosis markers
identify patients with mild and progressive hepatitis C recurrence after liver
transplantation. Gastroenterology. 2010 Jan;138(1):147-58.e1. doi:
10.1053/j.gastro.2009.09.047. Epub 2009 Sep 26. PubMed PMID: 19786026.


944: Faraj W, Marangoni G, Dar F, Mukherji D, Heaton N, Muiesan P. Liver
transplantation from a non-heart-beating donor after pulmonary failure: report of
a case. Surg Today. 2009;39(10):913-5. doi: 10.1007/s00595-008-3950-0. Epub 2009 
Sep 27. PubMed PMID: 19784735.


945: Anastácio LR, Lima AS, Toulson Davisson Correia MI. Metabolic syndrome and
its components after liver transplantation: incidence, prevalence, risk factors, 
and implications. Clin Nutr. 2010 Apr;29(2):175-9. doi:
10.1016/j.clnu.2009.08.008. Epub 2009 Sep 23. Review. PubMed PMID: 19783330.


946: Feagans J, Victor D, Moehlen M, Florman SS, Regenstein F, Balart LA, Joshi
S, Killackey MT, Slakey DP, Paramesh AS. Interstitial pneumonitis in the
transplant patient: consider sirolimus-associated pulmonary toxicity. J La State 
Med Soc. 2009 May-Jun;161(3):166, 168-72. Review. PubMed PMID: 19772040.


947: So K, Macquillan GC, Adams LA, Delriviere L, Mitchell A, Moody H, Wood DJ,
Junckerstorff RC, Jeffrey GP. Malignant fibrous histiocytoma complicating
nephrogenic systemic fibrosis post liver transplantation. Intern Med J. 2009
Sep;39(9):613-7. doi: 10.1111/j.1445-5994.2009.01977.x. PubMed PMID: 19769682.


948: Nagai S, Ito M, Kamei H, Nakamura T, Ando H, Kiuchi T. Indirect
immunohistochemical evaluation of graft fibrosis and interface hepatitis after
pediatric liver transplantation. Pediatr Transplant. 2010 May;14(3):342-50. doi: 
10.1111/j.1399-3046.2009.01234.x. Epub 2009 Sep 11. PubMed PMID: 19744282.


949: Jain A, Fiaz O, Sheikh B, Sharma R, Safadjou S, Kashyap R, Bryan L, Batzold 
P, Orloff M. Recurrent nonhepatic and de novo malignancies after liver
transplantation. Transplantation. 2009 Sep 15;88(5):706-10. doi:
10.1097/TP.0b013e3181b3918e. PubMed PMID: 19741469.


950: Smiers FJ, Van de Vijver E, Delsing BJ, Lankester AC, Ball LM, Rings EH, van
Rheenen PF, Bredius RG. Delayed immune recovery following sequential orthotopic
liver transplantation and haploidentical stem cell transplantation in
erythropoietic protoporphyria. Pediatr Transplant. 2010 Jun;14(4):471-5. doi:
10.1111/j.1399-3046.2009.01233.x. Epub 2009 Sep 7. PubMed PMID: 19735434.


951: Schuppan D, Popov Y. Rationale and targets for antifibrotic therapies.
Gastroenterol Clin Biol. 2009 Oct-Nov;33(10-11):949-57. doi:
10.1016/j.gcb.2009.07.021. Epub 2009 Sep 1. Review. PubMed PMID: 19726145.


952: Zimmermann T, Otto C, Hoppe-Lotichius M, Biesterfeld S, Lautem A, Knaak M,
Zimmermann A, Barreiros AP, Heise M, Schattenberg JM, Sprinzl MF, Galle PR, Otto 
G, Schuchmann M. Risk factors in patients with rapid recurrent hepatitis C
virus-related cirrhosis within 1 year after liver transplantation. Transplant
Proc. 2009 Jul-Aug;41(6):2549-56. doi: 10.1016/j.transproceed.2009.06.120. PubMed
PMID: 19715972.


953: Yosry A, Abdel-Rahman M, Esmat G, El-Serafy M, Omar A, Doss W, Zayed N, Said
M, Ismail T, Hosny A, Marawan E, El-Malt O, Kamel RR, Hatata Y, El-Taweel A,
Ghali A, Sabri H, Kamel S, El-Gabaly H. Recurrence of hepatitis C virus (genotype
4) infection after living-donor liver transplant in Egyptian patients. Exp Clin
Transplant. 2009 Sep;7(3):157-63. PubMed PMID: 19715525.


954: Singal AK, Anand BS. Management of hepatitis C virus infection in HIV/HCV
co-infected patients: clinical review. World J Gastroenterol. 2009 Aug
14;15(30):3713-24. Review. PubMed PMID: 19673011; PubMed Central PMCID:
PMC2726448.


955: Uchiyama H, Shimada M, Imura S, Morine Y, Kanemura H, Arakawa Y, Kanamoto M,
Nishi M, Hanaoka J. Living donor liver transplantation using a left hepatic graft
from a donor with a history of gastric cancer operation. Transpl Int. 2010
Feb;23(2):234-5. doi: 10.1111/j.1432-2277.2009.00920.x. Epub 2009 Jul 29. PubMed 
PMID: 19659795.


956: Wu TH, Chou HS, Pan KT, Lee CS, Wu TJ, Chu SY, Chen MF, Lee WC. Application 
of cryopreserved vein grafts as a conduit between the coronary vein and liver
graft to reconstruct portal flow in adult living liver transplantation. Clin
Transplant. 2009 Sep-Oct;23(5):751-5. doi: 10.1111/j.1399-0012.2009.01045.x. Epub
2009 Jul 31. PubMed PMID: 19659513.


957: Honsová E, Gottfriedová H, Oliverius M, Trunecka P. Allograft hepatitis
after liver transplantation for epithelioid haemangioendothelioma. Prague Med
Rep. 2009;110(3):214-21. PubMed PMID: 19655697.


958: Van Wagner LB, Baker T, Ahya SN, Norvell JP, Wang E, Levitsky J. Outcomes of
patients with hepatitis C undergoing simultaneous liver-kidney transplantation. J
Hepatol. 2009 Nov;51(5):874-80. doi: 10.1016/j.jhep.2009.05.025. Epub 2009 Jun
12. PubMed PMID: 19643508.


959: Stoebner PE, Fabre C, El Kabbaj N, Bismuth M, Pageaux GP, Meunier L.
Koebnerizing Kaposi's sarcoma mimics a laparotomic hypertrophic scar in a liver
transplant recipient. Liver Transpl. 2009 Aug;15(8):994-6. doi: 10.1002/lt.21739.
PubMed PMID: 19642134.


960: Whitington PF. Fortune telling in biliary atresia: what is in the tea
leaves? Liver Transpl. 2009 Aug;15(8):829-30. doi: 10.1002/lt.21740. PubMed PMID:
19642119.


961: Pape L, Olsson K, Petersen C, von Wasilewski R, Melter M. Prognostic value
of computerized quantification of liver fibrosis in children with biliary
atresia. Liver Transpl. 2009 Aug;15(8):876-82. doi: 10.1002/lt.21711. PubMed
PMID: 19642116.


962: Boyle BM, Palmer L, Kappelman MD. Quality of health care in the United
States: implications for pediatric inflammatory bowel disease. J Pediatr
Gastroenterol Nutr. 2009 Sep;49(3):272-82. doi: 10.1097/MPG.0b013e3181a491e7.
Review. PubMed PMID: 19633570; PubMed Central PMCID: PMC4401474.


963: Kuon Lee S, You YK, Park JH, Kim HJ, Lee KK, Kim DG. Single-port
transumbilical laparoscopic cholecystectomy: a preliminary study in 37 patients
with gallbladder disease. J Laparoendosc Adv Surg Tech A. 2009 Aug;19(4):495-9.
doi: 10.1089/lap.2008.0424. PubMed PMID: 19630589.


964: Feldstein AE, Charatcharoenwitthaya P, Treeprasertsuk S, Benson JT, Enders
FB, Angulo P. The natural history of non-alcoholic fatty liver disease in
children: a follow-up study for up to 20 years. Gut. 2009 Nov;58(11):1538-44.
doi: 10.1136/gut.2008.171280. Epub 2009 Jul 21. PubMed PMID: 19625277; PubMed
Central PMCID: PMC2792743.


965: Hohenester S, Oude-Elferink RP, Beuers U. Primary biliary cirrhosis. Semin
Immunopathol. 2009 Sep;31(3):283-307. doi: 10.1007/s00281-009-0164-5. Epub 2009
Jul 15. Review. PubMed PMID: 19603170; PubMed Central PMCID: PMC2758170.


966: Iacob S, Gheorghe L, Iacob R, Gheorghe C, Hrehoreţ D, Popescu I. MELD
exceptions and new predictive score of death on long waiting lists for liver
transplantation. Chirurgia (Bucur). 2009 May-Jun;104(3):267-73. PubMed PMID:
19601457.


967: Manka C, Gomes R, Reviere R, Lee C. Treatment options for hepatitis C and
the rationale for low response rates in African Americans. J Natl Med Assoc. 2009
Jun;101(6):604-8. Review. PubMed PMID: 19585932.


968: Berenguer J, Alvarez-Pellicer J, Martín PM, López-Aldeguer J, Von-Wichmann
MA, Quereda C, Mallolas J, Sanz J, Tural C, Bellón JM, González-García J;
GESIDA3603/5607 Study Group. Sustained virological response to interferon plus
ribavirin reduces liver-related complications and mortality in patients
coinfected with human immunodeficiency virus and hepatitis C virus. Hepatology.
2009 Aug;50(2):407-13. doi: 10.1002/hep.23020. PubMed PMID: 19575364.


969: Harada N, Soejima Y, Taketomi A, Yoshizumi T, Uchiyama H, Ikegami T, Saibara
T, Nishizaki T, Maehara Y. Recurrent familial hypobetalipoproteinemia-induced
nonalcoholic fatty liver disease after living donor liver transplantation. Liver 
Transpl. 2009 Jul;15(7):806-9. doi: 10.1002/lt.21766. PubMed PMID: 19562718.


970: Berenguer M, Aguilera V, Prieto M, Ortiz C, Rodríguez M, Gentili F, Risalde 
B, Rubin A, Cañada R, Palau A, Rayón JM. Worse recent efficacy of antiviral
therapy in liver transplant recipients with recurrent hepatitis C: impact of
donor age and baseline cirrhosis. Liver Transpl. 2009 Jul;15(7):738-46. doi:
10.1002/lt.21707. PubMed PMID: 19562707.


971: Shackel NA, Jamias J, Rahman W, Prakoso E, Strasser SI, Koorey DJ, Crawford 
MD, Verran DJ, Gallagher J, McCaughan GW. Early high peak hepatitis C viral load 
levels independently predict hepatitis C-related liver failure post-liver
transplantation. Liver Transpl. 2009 Jul;15(7):709-18. doi: 10.1002/lt.21747.
PubMed PMID: 19562704.


972: Masuzaki R, Yamashiki N, Sugawara Y, Yoshida H, Tateishi R, Tamura S, Kaneko
J, Hasegawa K, Kokudo N, Makuuchi M, Omata M. Assessment of liver stiffness in
patients after living donor liver transplantation by transient elastography.
Scand J Gastroenterol. 2009;44(9):1115-20. doi: 10.1080/00365520903078810. PubMed
PMID: 19562623.


973: Yang H, Porte RJ, Verkade HJ, De Langen ZJ, Hulscher JB. Partial external
biliary diversion in children with progressive familial intrahepatic cholestasis 
and Alagille disease. J Pediatr Gastroenterol Nutr. 2009 Aug;49(2):216-21. doi:
10.1097/MPG.0b013e31819a4e3d. PubMed PMID: 19561545.


974: Myers RP. Noninvasive diagnosis of nonalcoholic fatty liver disease. Ann
Hepatol. 2009;8 Suppl 1:S25-33. Review. PubMed PMID: 19381121.


975: Tang H, Grisé H. Cellular and molecular biology of HCV infection and
hepatitis. Clin Sci (Lond). 2009 Jun 15;117(2):49-65. doi: 10.1042/CS20080631.
Review. PubMed PMID: 19515018.


976: Ataseven H, Parlak E, Yüksel I, Başar O, Ertuğrul I, Saşmaz N, Sahin B.
Primary sclerosing cholangitis in Turkish patients: characteristic features and
prognosis. Hepatobiliary Pancreat Dis Int. 2009 Jun;8(3):312-5. PubMed PMID:
19502174.


977: Wong VW, Wong GL, Chim AM, Choi PC, Chan AW, Tsang SW, Hui AY, Chan HY, Sung
JJ, Chan HL. Surrogate end points and long-term outcome in patients with chronic 
hepatitis B. Clin Gastroenterol Hepatol. 2009 Oct;7(10):1113-20. doi:
10.1016/j.cgh.2009.05.025. Epub 2009 Jun 23. PubMed PMID: 19500693.


978: Dar FS, Faraj W, Zaman MB, Bartlett A, Bomford A, O'Sullivan A, O'Grady J,
Heneghan M, Rela M, Heaton ND. Outcome of liver transplantation in hereditary
hemochromatosis. Transpl Int. 2009 Jul;22(7):717-24. doi:
10.1111/j.1432-2277.2009.00863.x. Epub 2009 Mar 16. PubMed PMID: 19490544.


979: Czaja AJ. Current and future treatments of autoimmune hepatitis. Expert Rev 
Gastroenterol Hepatol. 2009 Jun;3(3):269-91. doi: 10.1586/egh.09.15. Review.
PubMed PMID: 19485809.


980: Burra P, Loreno M, Russo FP, Germani G, Galligioni A, Senzolo M, Cillo U,
Zanus G, Fagiuoli S, Rugge M. Donor livers with steatosis are safe to use in
hepatitis C virus-positive recipients. Liver Transpl. 2009 Jun;15(6):619-28. doi:
10.1002/lt.21761. PubMed PMID: 19479805.


981: Miyagawa-Hayashino A, Egawa H, Yorifuji T, Hasegawa M, Haga H, Tsuruyama T, 
Wen MC, Sumazaki R, Manabe T, Uemoto S. Allograft steatohepatitis in progressive 
familial intrahepatic cholestasis type 1 after living donor liver
transplantation. Liver Transpl. 2009 Jun;15(6):610-8. doi: 10.1002/lt.21686.
PubMed PMID: 19479804.


982: Halangk J, Berg T, Neumann K, Sarrazin C, Hinrichsen H, Fitz C, Puhl G,
Mueller T, Neuhaus P, Wiedenmann B, Witt H. Evaluation of angiotensinogen
c.1-44G>A and p.M268T variants as risk factors for fibrosis progression in
chronic hepatitis C and liver diseases of various etiologies. Genet Test Mol
Biomarkers. 2009 Jun;13(3):407-14. doi: 10.1089/gtmb.2008.0135. PubMed PMID:
19473084.


983: Bosso MC, Marchesa PE, Ricchiuti A, Giacardi A, Cocchis D, Campi M, Palisi
M, Salizzoni M. Proctocolectomy for ulcerative colitis after liver
transplantation for primary sclerosing cholangitis. Transplant Proc. 2009
May;41(4):1390-2. doi: 10.1016/j.transproceed.2009.03.027. PubMed PMID: 19460568.


984: Veldt BJ, Poterucha JJ, Watt KD, Wiesner RH, Hay JE, Rosen CB, Heimbach JK, 
Janssen HL, Charlton MR. Insulin resistance, serum adipokines and risk of
fibrosis progression in patients transplanted for hepatitis C. Am J Transplant.
2009 Jun;9(6):1406-13. doi: 10.1111/j.1600-6143.2009.02642.x. Epub 2009 May 13.
PubMed PMID: 19459812.


985: Verna EC, De Martin E, Burra P, Neri D, Gaglio PJ, Emond JC, Brown RS Jr.
The impact of hepatitis C and biliary complications on patient and graft survival
following liver transplantation. Am J Transplant. 2009 Jun;9(6):1398-405. doi:
10.1111/j.1600-6143.2009.02649.x. Epub 2009 May 20. PubMed PMID: 19459805.


986: Lucey MR. Management of alcoholic liver disease. Clin Liver Dis. 2009
May;13(2):267-75. doi: 10.1016/j.cld.2009.02.003. PubMed PMID: 19442918.


987: Wilt TJ, Shamliyan T, Shaukat A, Taylor BC, MacDonald R, Yuan JM, Johnson
JR, Tacklind J, Rutks I, Kane RL. Management of chronic hepatitis B. Evid Rep
Technol Assess (Full Rep). 2008 Oct;(174):1-671. Review. PubMed PMID: 19408969;
PubMed Central PMCID: PMC4780943.


988: Jiao J, Friedman SL, Aloman C. Hepatic fibrosis. Curr Opin Gastroenterol.
2009 May;25(3):223-9. Review. PubMed PMID: 19396960; PubMed Central PMCID:
PMC2883289.


989: Kuo A, Terrault NA. Is recurrent hepatitis C worse with living donors? Curr 
Opin Organ Transplant. 2009 Jun;14(3):240-4. doi: 10.1097/MOT.0b013e32832b1f1d.
Review. PubMed PMID: 19395968.


990: Fenton H, Torbenson M, Vivekanandan P, Yeh MM, Hart J, Ferrell L. Marked
iron in liver explants in the absence of major hereditary hemochromatosis gene
defects: a risk factor for cardiac failure. Transplantation. 2009 Apr
27;87(8):1256-60. doi: 10.1097/TP.0b013e31819f2280. PubMed PMID: 19384175.


991: Ghabril M, Dickson RC, Krishna M, Bonatti H, Aranda-Michel J, Keaveny AP,
Satyanarayana R, Hewitt W, Hughes CB, Nguyen JH. Liver transplantation using
young pediatric donor grafts in adults with hepatitis C infection.
Transplantation. 2009 Apr 27;87(8):1174-9. doi: 10.1097/TP.0b013e31819ea72f.
PubMed PMID: 19384164.


992: Moyer K, Balistreri W. Hepatobiliary disease in patients with cystic
fibrosis. Curr Opin Gastroenterol. 2009 May;25(3):272-8. doi:
10.1097/MOG.0b013e3283298865. Review. PubMed PMID: 19381084.


993: Brancatelli G, Baron RL, Federle MP, Sparacia G, Pealer K. Focal confluent
fibrosis in cirrhotic liver: natural history studied with serial CT. AJR Am J
Roentgenol. 2009 May;192(5):1341-7. doi: 10.2214/AJR.07.2782. PubMed PMID:
19380559.


994: Sánchez Antolin G, Garcia Pajares F, Vallecillo MA, Fernandez Orcajo P,
Gómez de la Cuesta S, Alcaide N, Gonzalez Sagrado M, Velicia R, Caro-Patón A.
FibroScan evaluation of liver fibrosis in liver transplantation. Transplant Proc.
2009 Apr;41(3):1044-6. doi: 10.1016/j.transproceed.2009.02.027. PubMed PMID:
19376422.


995: Testillano M, Fernandez JR, Suarez MJ, Gastaca M, Bustamante J, Pijoan JI,
Montejo M, Valdivieso A, Ruiz P, Gonzalez J, Ortiz de Urbina J. Survival and
hepatitis C virus recurrence after liver transplantation in HIV- and hepatitis C 
virus-coinfected patients: experience in a single center. Transplant Proc. 2009
Apr;41(3):1041-3. doi: 10.1016/j.transproceed.2009.02.030. PubMed PMID: 19376421.


996: Santos JL, Kieling CO, Meurer L, Vieira S, Ferreira CT, Lorentz A, Silveira 
TR. The extent of biliary proliferation in liver biopsies from patients with
biliary atresia at portoenterostomy is associated with the postoperative
prognosis. J Pediatr Surg. 2009 Apr;44(4):695-701. doi:
10.1016/j.jpedsurg.2008.09.013. PubMed PMID: 19361628.


997: Kazemi K, Geramizadeh B, Nikeghbalian S, Salahi H, Bahador A, Reza
Nejatollahi SM, Dehghani SM, Dehghani M, Kakaei F, Malek-Hosseini SA. Effect of
D-penicillamine on liver fibrosis and inflammation in Wilson disease. Exp Clin
Transplant. 2008 Dec;6(4):261-3. PubMed PMID: 19338486.


998: Pissaia A Jr, Borderie D, Bernard D, Scatton O, Calmus Y, Conti F. APRI and 
FIB-4 Scores Are Useful After Liver Transplantation Independently of Etiology.
Transplant Proc. 2009 Mar;41(2):679-81. doi: 10.1016/j.transproceed.2008.12.014. 
PubMed PMID: 19328955.


999: Robaeys G, Nevens F, Stärkel P, Colle I, Van Eyken P, Bruckers L, Van Ranst 
M, Buntinx F. Previous intravenous substance use and outcome of liver
transplantation in patients with chronic hepatitis C infection. Transplant Proc. 
2009 Mar;41(2):589-94. doi: 10.1016/j.transproceed.2009.01.003. PubMed PMID:
19328933.


1000: Mekeel K, Moss A, Reddy KS, Douglas D, Mulligan D. Sclerosing peritonitis
and mortality after liver transplantation. Liver Transpl. 2009 Apr;15(4):435-9.
doi: 10.1002/lt.21702. PubMed PMID: 19326414.


1001: de Arias AE, Haworth SE, Belli LS, Burra P, Pinzello G, Vangeli M, Minola
E, Guido M, Boccagni P, De Feo TM, Torelli R, Cardillo M, Scalamogna M, Poli F.
Killer cell immunoglobulin-like receptor genotype and killer cell
immunoglobulin-like receptor-human leukocyte antigen C ligand compatibility
affect the severity of hepatitis C virus recurrence after liver transplantation. 
Liver Transpl. 2009 Apr;15(4):390-9. doi: 10.1002/lt.21673. PubMed PMID:
19326408.


1002: Mudawi H, Helmy A, Kamel Y, Al Saghier M, Al Sofayan M, Al Sebayel M,
Khalaf H, Al Bahili H, Al Shiek Y, Alawi K, Aljedai A, Mohamed H, Al Hamoudi W,
Abdo A. Recurrence of hepatitis C virus genotype-4 infection following orthotopic
liver transplantation: natural history and predictors of outcome. Ann Saudi Med. 
2009 Mar-Apr;29(2):91-7. PubMed PMID: 19318754; PubMed Central PMCID: PMC2813634.


1003: Yoshitomi M, Koshiba T, Haga H, Li Y, Zhao X, Cheng D, Miyagawa A,
Sakashita H, Tsuruyama T, Ohe H, Ueda M, Okamoto S, Egawa H, Wood K, Sakaguchi S,
Manabe T, Tanaka K, Uemoto S. Requirement of protocol biopsy before and after
complete cessation of immunosuppression after liver transplantation.
Transplantation. 2009 Feb 27;87(4):606-14. doi: 10.1097/TP.0b013e318195a7cb.
Erratum in: Transplantation. 2009 Apr 15;87(7):1104. PubMed PMID: 19307800.


1004: Björnsson E. Management of primary sclerosing cholangitis. Minerva
Gastroenterol Dietol. 2009 Jun;55(2):163-72. Review. PubMed PMID: 19305376.


1005: Micheloud D, Salcedo M, Bañares R, Rincón D, Lorente R, Muñoz-Fernández MA,
Resino S. Serum levels of fibrosis biomarkers measured early after liver
transplantation are associated with severe hepatitis C virus recurrence. Transpl 
Infect Dis. 2009 Apr;11(2):183-8. doi: 10.1111/j.1399-3062.2009.00370.x. Epub
2009 Feb 18. PubMed PMID: 19254326.


1006: Unitt E, Gelson W, Davies SE, Coleman N, Alexander GJ. Minichromosome
maintenance protein-2-positive portal tract lymphocytes distinguish acute
cellular rejection from hepatitis C virus recurrence after liver transplantation.
Liver Transpl. 2009 Mar;15(3):306-12. doi: 10.1002/lt.21680. PubMed PMID:
19243005.


1007: Magee JC. Graft fibrosis in stable pediatric liver transplant recipients:
what does it mean? Hepatology. 2009 Mar;49(3):726-8. doi: 10.1002/hep.22864.
PubMed PMID: 19241487.


1008: Jain A, Sharma R, Ryan C, Safadjou S, Kashyap R, Mantry P, Maliakkal B,
Orloff M. Response to antiviral therapy in liver transplant recipients with
recurrent hepatitis C viral infection: a single center experience. Clin
Transplant. 2010 Jan-Feb;24(1):104-11. doi: 10.1111/j.1399-0012.2009.00961.x.
Epub 2009 Feb 20. PubMed PMID: 19239480.


1009: Burra P. Hepatitis C. Semin Liver Dis. 2009 Feb;29(1):53-65. doi:
10.1055/s-0029-1192055. Epub 2009 Feb 23. Review. PubMed PMID: 19235659.


1010: Borsoi Viana MS, Takei K, Collarile Yamaguti DC, Guz B, Strauss E. Use of
AST platelet ratio index (APRI Score) as an alternative to liver biopsy for
treatment indication in chronic hepatitis C. Ann Hepatol. 2009
Jan-Mar;8(1):26-31. PubMed PMID: 19221530.


1011: García-Compean D, Jaquez-Quintana JO, Maldonado-Garza H. Hepatogenous
diabetes. Current views of an ancient problem. Ann Hepatol. 2009
Jan-Mar;8(1):13-20. Review. PubMed PMID: 19221528.


1012: Toniutto P, Minisini R, Fabris C, De Feo T, Marangoni F, Burlone M,
Avellini C, Bitetto D, Fornasiere E, Fumolo E, Baccarani U, Pirisi M. Occult
hepatitis B virus infection in liver transplant recipients with recurrent
hepatitis C: relationship with donor age and fibrosis progression. Clin
Transplant. 2009 Mar-Apr;23(2):184-90. doi: 10.1111/j.1399-0012.2009.00964.x.
Epub 2009 Feb 4. PubMed PMID: 19210526.


1013: Dehghani SM, Nikeghbalian S, Eshraghian A, Haghighat M, Imanieh MH, Bahador
A, Kazemi K, Malek-Hosseini SA. New-onset diabetes mellitus presenting with
diabetic ketoacidosis after pediatric liver transplantation. Pediatr Transplant. 
2009 Aug;13(5):536-9. doi: 10.1111/j.1399-3046.2008.01117.x. Epub 2008 Dec 16.
PubMed PMID: 19207220.


1014: Yataco ML, Dickson RC, Bonatti H, Aranda-Michel J, Mendez J, Ghabril M,
Nguyen J. Dual hepatitis virus infections in liver transplant: case report and a 
review of the literature. Clin Transplant. 2009 Mar-Apr;23(2):282-8. doi:
10.1111/j.1399-0012.2008.00929.x. Epub 2009 Dec 18. PubMed PMID: 19191801.


1015: Rigamonti C, Vidali M, Donato MF, Sutti S, Occhino G, Ivaldi A, Arosio E,
Agnelli F, Rossi G, Colombo M, Albano E. Serum autoantibodies against cytochrome 
P450 2E1 (CYP2E1) predict severity of necroinflammation of recurrent hepatitis C.
Am J Transplant. 2009 Mar;9(3):601-9. doi: 10.1111/j.1600-6143.2008.02520.x. Epub
2009 Feb 3. PubMed PMID: 19191768.


1016: Sumida W, Kaneko K, Ono Y, Tainaka T, Ando H. Different polyunsaturated
fatty acid profiles in patients with biliary atresia after successful Kasai
operation and liver transplantation. Pediatr Surg Int. 2009 Mar;25(3):255-9. doi:
10.1007/s00383-009-2324-z. Epub 2009 Jan 31. PubMed PMID: 19184057.


1017: Walters KA, Syder AJ, Lederer SL, Diamond DL, Paeper B, Rice CM, Katze MG. 
Genomic analysis reveals a potential role for cell cycle perturbation in
HCV-mediated apoptosis of cultured hepatocytes. PLoS Pathog. 2009
Jan;5(1):e1000269. doi: 10.1371/journal.ppat.1000269. Epub 2009 Jan 16. PubMed
PMID: 19148281; PubMed Central PMCID: PMC2613535.


1018: Berenguer M. Non-invasive biomarkers of liver fibrosis in liver transplant 
patients with hepatitis C: can we avoid liver biopsies? Dig Liver Dis. 2009
Mar;41(3):226-8. doi: 10.1016/j.dld.2008.12.001. Epub 2009 Jan 9. PubMed PMID:
19138576.


1019: Sze YK, Dhawan A, Taylor RM, Bansal S, Mieli-Vergani G, Rela M, Heaton N.
Pediatric liver transplantation for metabolic liver disease: experience at King's
College Hospital. Transplantation. 2009 Jan 15;87(1):87-93. doi:
10.1097/TP.0b013e31818bc0c4. PubMed PMID: 19136896.


1020: Calvaruso V, Burroughs AK, Standish R, Manousou P, Grillo F, Leandro G,
Maimone S, Pleguezuelo M, Xirouchakis I, Guerrini GP, Patch D, Yu D, O'Beirne J, 
Dhillon AP. Computer-assisted image analysis of liver collagen: relationship to
Ishak scoring and hepatic venous pressure gradient. Hepatology. 2009
Apr;49(4):1236-44. doi: 10.1002/hep.22745. PubMed PMID: 19133646.


1021: Davit-Spraul A, Gonzales E, Baussan C, Jacquemin E. Progressive familial
intrahepatic cholestasis. Orphanet J Rare Dis. 2009 Jan 8;4:1. doi:
10.1186/1750-1172-4-1. Review. PubMed PMID: 19133130; PubMed Central PMCID:
PMC2647530.


1022: Miloh T, Arnon R, Shneider B, Suchy F, Kerkar N. A retrospective
single-center review of primary sclerosing cholangitis in children. Clin
Gastroenterol Hepatol. 2009 Feb;7(2):239-45. doi: 10.1016/j.cgh.2008.10.019. Epub
2008 Oct 30. PubMed PMID: 19121649.


1023: Kumar R, Singla V, Kacharya Sk. Impact and management of hepatitis B and
hepatitis C virus co-infection in HIV patients. Trop Gastroenterol. 2008
Jul-Sep;29(3):136-47. Review. PubMed PMID: 19115605.


1024: Aguilera V, Berenguer M, Rubín A, San-Juan F, Rayón JM, Prieto M, Mir J.
Cirrhosis of mixed etiology (hepatitis C virus and alcohol): Posttransplantation 
outcome-Comparison with hepatitis C virus-related cirrhosis and alcoholic-related
cirrhosis. Liver Transpl. 2009 Jan;15(1):79-87. doi: 10.1002/lt.21626. PubMed
PMID: 19109849.


1025: Briceño J, Ciria R, Pleguezuelo M, de la Mata M, Muntané J, Naranjo A,
Sánchez-Hidalgo J, Marchal T, Rufián S, López-Cillero P. Impact of donor graft
steatosis on overall outcome and viral recurrence after liver transplantation for
hepatitis C virus cirrhosis. Liver Transpl. 2009 Jan;15(1):37-48. doi:
10.1002/lt.21566. PubMed PMID: 19109846.


1026: Hemnes AR, Robbins IM. Sildenafil monotherapy in portopulmonary
hypertension can facilitate liver transplantation. Liver Transpl. 2009
Jan;15(1):15-9. doi: 10.1002/lt.21479. PubMed PMID: 19109843; PubMed Central
PMCID: PMC3804427.


1027: Yilmaz N, Shiffman ML. Impact of the donor liver with steatosis in patients
with hepatitis C virus: not so FAst. Liver Transpl. 2009 Jan;15(1):4-6. doi:
10.1002/lt.21661. PubMed PMID: 19109836.


1028: Walter T, Scoazec JY, Guillaud O, Hervieu V, Chevallier P, Boillot O,
Dumortier J. Long-term antiviral therapy for recurrent hepatitis C after liver
transplantation in nonresponders: biochemical, virological, and histological
impact. Liver Transpl. 2009 Jan;15(1):54-63. doi: 10.1002/lt.21652. PubMed PMID: 
19109834.


1029: Wasmuth HE, Tag CG, Van de Leur E, Hellerbrand C, Mueller T, Berg T, Puhl
G, Neuhaus P, Samuel D, Trautwein C, Kanse SM, Weiskirchen R. The Marburg I
variant (G534E) of the factor VII-activating protease determines liver fibrosis
in hepatitis C infection by reduced proteolysis of platelet-derived growth factor
BB. Hepatology. 2009 Mar;49(3):775-80. doi: 10.1002/hep.22707. PubMed PMID:
19105210.


1030: Scheenstra R, Peeters PM, Verkade HJ, Gouw AS. Graft fibrosis after
pediatric liver transplantation: ten years of follow-up. Hepatology. 2009
Mar;49(3):880-6. doi: 10.1002/hep.22686. PubMed PMID: 19101912.


1031: Kirimlioglu H, Kirimlioglu V, Yilmaz S. Expression of matrix
metalloproteinases 2 and 9 in donor liver, cirrhotic liver, and acute rejection
after human liver transplantation. Transplant Proc. 2008 Dec;40(10):3574-7. doi: 
10.1016/j.transproceed.2008.09.033. PubMed PMID: 19100442.


1032: Geramizadeh B, Malek-Hosseini SA, Salahi H, Bahador A, Nikeghbalian S.
Liver failure and the need for transplantation in three patients with
hepatoportal sclerosis. Transplant Proc. 2008 Dec;40(10):3526-8. doi:
10.1016/j.transproceed.2008.06.104. PubMed PMID: 19100429.


1033: de Lédinghen V, Vergniol J. Transient elastography (FibroScan).
Gastroenterol Clin Biol. 2008 Sep;32(6 Suppl 1):58-67. doi:
10.1016/S0399-8320(08)73994-0. PubMed PMID: 18973847.


1034: Miyagawa-Hayashino A, Haga H, Egawa H, Hayashino Y, Uemoto S, Manabe T.
Idiopathic post-transplantation hepatitis following living donor liver
transplantation, and significance of autoantibody titre for outcome. Transpl Int.
2009 Mar;22(3):303-12. doi: 10.1111/j.1432-2277.2008.00803.x. Epub 2008 Nov 20.
PubMed PMID: 19040488.


1035: Wadei HM, Geiger XJ, Cortese C, Mai ML, Kramer DJ, Rosser BG, Keaveny AP,
Willingham DL, Ahsan N, Gonwa TA. Kidney allocation to liver transplant
candidates with renal failure of undetermined etiology: role of percutaneous
renal biopsy. Am J Transplant. 2008 Dec;8(12):2618-26. doi:
10.1111/j.1600-6143.2008.02426.x. PubMed PMID: 19032225.


1036: Iacobellis A, Ippolito A, Andriulli A. Antiviral therapy in hepatitis C
virus cirrhotic patients in compensated and decompensated condition. World J
Gastroenterol. 2008 Nov 14;14(42):6467-72. Review. PubMed PMID: 19030197; PubMed 
Central PMCID: PMC2773331.


1037: Roche B, Sebagh M, Canfora ML, Antonini T, Roque-Afonso AM, Delvart V,
Saliba F, Duclos-Vallee JC, Castaing D, Samuel D. Hepatitis C virus therapy in
liver transplant recipients: response predictors, effect on fibrosis progression,
and importance of the initial stage of fibrosis. Liver Transpl. 2008
Dec;14(12):1766-77. doi: 10.1002/lt.21635. PubMed PMID: 19025933.


1038: Lladó L, Fabregat J, Castellote J, Ramos E, Xiol X, Torras J, Serrano T,
Baliellas C, Figueras J, Garcia-Gil A, Rafecas A; THOSIN Study Group. Impact of
immunosuppression without steroids on rejection and hepatitis C virus evolution
after liver transplantation: results of a prospective randomized study. Liver
Transpl. 2008 Dec;14(12):1752-60. doi: 10.1002/lt.21629. PubMed PMID: 19025919.


1039: Selzner N, Girgrah N, Lilly L, Guindi M, Selzner M, Therapondos G, Adeyi O,
McGilvray I, Cattral M, Greig PD, Grant D, Levy G, Renner EL. The difference in
the fibrosis progression of recurrent hepatitis C after live donor liver
transplantation versus deceased donor liver transplantation is attributable to
the difference in donor age. Liver Transpl. 2008 Dec;14(12):1778-86. doi:
10.1002/lt.21598. PubMed PMID: 19025914.


1040: Calvaruso V, Maimone S, Gatt A, Tuddenham E, Thursz M, Pinzani M, Burroughs
AK. Coagulation and fibrosis in chronic liver disease. Gut. 2008
Dec;57(12):1722-7. doi: 10.1136/gut.2008.150748. PubMed PMID: 19022928.


1041: Moreno Casado P, Alvarez Kindelán A, Algar Algar FJ, Espinosa Jiménez D,
Cano García JR, Cerezo Madueño F, Baamonde Laborda C, López Cillero P,
Salvatierra Velázquez A. Combined lung and liver transplantation-University
Hospital Reina Sofia experience: two case reports. Transplant Proc. 2008
Nov;40(9):3126-7. doi: 10.1016/j.transproceed.2008.08.100. PubMed PMID: 19010214.


1042: Tallón Aguilar L, Sánchez Moreno L, Barrera Pulido L, Pareja Ciuró F,
Suárez Artacho G, Alamo Matinez JM, Bernal Bellido C, Garía González I, Serrano
Díaz-Canedo J, Gómez Bravo MA, Bernardos Rodríguez A. Liver transplantation
consequential to Caroli's syndrome: a case report. Transplant Proc. 2008
Nov;40(9):3121-2. doi: 10.1016/j.transproceed.2008.08.104. PubMed PMID: 19010212.


1043: Tallón Aguilar L, Molina García D, Barrera Pulido L, Pareja Ciuró F, Suárez
Artacho G, Alamo Martínez JM, Bernal Bellido C, García González I, Serrano
Díaz-Canedo J, Gómez Bravo MA, Bernardos Rodríguez A. Influence of donor age on
survival in liver transplantation due to hepatitis C virus. Transplant Proc. 2008
Nov;40(9):2968-70. doi: 10.1016/j.transproceed.2008.08.105. PubMed PMID:
19010162.


1044: Sakamoto S, Ogura Y, Shibata T, Haga H, Ogawa K, Oike F, Ueda M, Egawa H,
Takada Y, Uemoto S. Successful stent placement for hepatic venous outflow
obstruction in pediatric living donor liver transplantation, including a case
series review. Pediatr Transplant. 2009 Jun;13(4):507-11. doi:
10.1111/j.1399-3046.2008.01003.x. Epub 2008 Oct 7. PubMed PMID: 18992045.


1045: Ekong UD, Melin-Aldana H, Seshadri R, Lokar J, Harris D, Whitington PF,
Alonso EM. Graft histology characteristics in long-term survivors of pediatric
liver transplantation. Liver Transpl. 2008 Nov;14(11):1582-7. doi:
10.1002/lt.21549. PubMed PMID: 18975292.


1046: Ciuffreda D, Comte D, Cavassini M, Giostra E, Bühler L, Perruchoud M, Heim 
MH, Battegay M, Genné D, Mulhaupt B, Malinverni R, Oneta C, Bernasconi E, Monnat 
M, Cerny A, Chuard C, Borovicka J, Mentha G, Pascual M, Gonvers JJ, Pantaleo G,
Dutoit V. Polyfunctional HCV-specific T-cell responses are associated with
effective control of HCV replication. Eur J Immunol. 2008 Oct;38(10):2665-77.
doi: 10.1002/eji.200838336. PubMed PMID: 18958874.


1047: Belongia EA, Costa J, Gareen IF, Grem JL, Inadomi JM, Kern ER, McHugh JA,
Petersen GM, Rein MF, Sorrell MF, Strader DB, Trotter HT. NIH consensus
development statement on management of hepatitis B. NIH Consens State Sci
Statements. 2008 Oct 22-24;25(2):1-29. PubMed PMID: 18949020.


1048: Harambat J, Ranchin B, Dubourg L, Liutkus A, Hadj-Haïssa A, Rivet C,
Boillot O, Lachaux A, Cochat P. Renal function in pediatric liver
transplantation: a long-term follow-up study. Transplantation. 2008 Oct
27;86(8):1028-34. doi: 10.1097/TP.0b013e318187748f. PubMed PMID: 18946339.


1049: Sun B, Karin M. NF-kappaB signaling, liver disease and hepatoprotective
agents. Oncogene. 2008 Oct 20;27(48):6228-44. doi: 10.1038/onc.2008.300. Review. 
PubMed PMID: 18931690.


1050: Fortune BE, Trotter JF. Posttransplantation treatment of recurrent
hepatitis C: is the juice worth the squeeze? Am J Transplant. 2008
Nov;8(11):2183-4. doi: 10.1111/j.1600-6143.2008.02439.x. PubMed PMID: 18925900.


1051: Adams PC, McAlister V, Chakrabarti S, Levstik M, Marotta P. Is serum
hepcidin causative in hemochromatosis? Novel analysis from a liver transplant
with hemochromatosis. Can J Gastroenterol. 2008 Oct;22(10):851-3. PubMed PMID:
18925311; PubMed Central PMCID: PMC2661307.


1052: Saad WE. Percutaneous management of postoperative anastomotic biliary
strictures. Tech Vasc Interv Radiol. 2008 Jun;11(2):143-53. doi:
10.1053/j.tvir.2008.07.008. Review. PubMed PMID: 18922459.


1053: Mayo MJ, Parkes J, Adams-Huet B, Combes B, Mills AS, Markin RS, Rubin R,
Wheeler D, Contos M, West AB, Saldana S, Getachew Y, Butsch R, Luketic V, Peters 
M, Di Bisceglie A, Bass N, Lake J, Boyer T, Martinez E, Boyer J, Garcia-Tsao G,
Barnes D, Rosenberg WM. Prediction of clinical outcomes in primary biliary
cirrhosis by serum enhanced liver fibrosis assay. Hepatology. 2008
Nov;48(5):1549-57. doi: 10.1002/hep.22517. PubMed PMID: 18846542; PubMed Central 
PMCID: PMC2597274.


1054: Al-Chalabi T, Underhill JA, Portmann BC, McFarlane IG, Heneghan MA. Effects
of serum aspartate aminotransferase levels in patients with autoimmune hepatitis 
influence disease course and outcome. Clin Gastroenterol Hepatol. 2008
Dec;6(12):1389-95; quiz 1287. doi: 10.1016/j.cgh.2008.08.018. Epub 2008 Aug 16.
PubMed PMID: 18840547.


1055: Cabello CC, Smolowitz J. Roller coaster marathon: being a live liver donor.
Prog Transplant. 2008 Sep;18(3):185-91. PubMed PMID: 18831484.


1056: Gane EJ. The natural history of recurrent hepatitis C and what influences
this. Liver Transpl. 2008 Oct;14 Suppl 2:S36-44. doi: 10.1002/lt.21646. Review.
PubMed PMID: 18825724.


1057: Ramírez S, Pérez-Del-Pulgar S, Forns X. Virology and pathogenesis of
hepatitis C virus recurrence. Liver Transpl. 2008 Oct;14 Suppl 2:S27-35. doi:
10.1002/lt.21644. PubMed PMID: 18825723.


1058: Berenguer M. Risk of extended criteria donors in hepatitis C virus-positive
recipients. Liver Transpl. 2008 Oct;14 Suppl 2:S45-50. doi: 10.1002/lt.21617.
Review. PubMed PMID: 18825715.


1059: Sabharwal S, Delgado-Borrego A, Chung RT. Extrahepatic hepatitis C virus
after transplantation: diabetes and renal dysfunction. Liver Transpl. 2008 Oct;14
Suppl 2:S51-7. doi: 10.1002/lt.21613. Review. PubMed PMID: 18825714.


1060: Kuo A, Tan V, Lan B, Khalili M, Feng S, Roberts JP, Terrault NA. Long-term 
histological effects of preemptive antiviral therapy in liver transplant
recipients with hepatitis C virus infection. Liver Transpl. 2008
Oct;14(10):1491-7. doi: 10.1002/lt.21548. PubMed PMID: 18825708.


1061: Wiederholt T, von Westernhagen M, Zaldivar MM, Berres ML, Schmitz P,
Hellerbrand C, Müller T, Berg T, Trautwein C, Wasmuth HE. Genetic variations of
the chemokine scavenger receptor D6 are associated with liver inflammation in
chronic hepatitis C. Hum Immunol. 2008 Dec;69(12):861-6. doi:
10.1016/j.humimm.2008.08.275. Epub 2008 Sep 25. PubMed PMID: 18822328.


1062: van der Molen AJ. Nephrogenic systemic fibrosis and the role of gadolinium 
contrast media. J Med Imaging Radiat Oncol. 2008 Aug;52(4):339-50. doi:
10.1111/j.1440-1673.2008.01965.x. Review. PubMed PMID: 18811757.


1063: Eason JD, Gonwa TA, Davis CL, Sung RS, Gerber D, Bloom RD. Proceedings of
Consensus Conference on Simultaneous Liver Kidney Transplantation (SLK). Am J
Transplant. 2008 Nov;8(11):2243-51. doi: 10.1111/j.1600-6143.2008.02416.x. Epub
2008 Sep 19. PubMed PMID: 18808402.


1064: Nalesnik MA, Federle M, Buck D, Fontes P, Carr BI. Hepatobiliary effects of
90yttrium microsphere therapy for unresectable hepatocellular carcinoma. Hum
Pathol. 2009 Jan;40(1):125-34. doi: 10.1016/j.humpath.2008.06.024. Epub 2008 Sep 
16. PubMed PMID: 18799190.


1065: Song ZZ. Re: Assessment of graft fibrosis by transient elastography in
patients with recurrent hepatitis C after living donor liver transplantation.
Transplantation. 2008 Sep 15;86(5):749; author reply 749. doi:
10.1097/TP.0b013e318184cafc. PubMed PMID: 18791461.


1066: Souza P, Prihoda TJ, Hoyumpa AM, Sharkey FE. Morphologic features
resembling transplant rejection in core biopsies of native livers from patients
with Hepatitis C. Hum Pathol. 2009 Jan;40(1):92-7. doi:
10.1016/j.humpath.2008.06.020. Epub 2008 Sep 14. PubMed PMID: 18790517.


1067: Kalambokis G, Manousou P, Samonakis D, Grillo F, Dhillon AP, Patch D,
O'Beirne J, Rolles K, Burroughs AK. Clinical outcome of HCV-related graft
cirrhosis and prognostic value of hepatic venous pressure gradient. Transpl Int. 
2009 Feb;22(2):172-81. doi: 10.1111/j.1432-2277.2008.00744.x. Epub 2008 Sep 10.
PubMed PMID: 18786149.


1068: Orlando G, Manzia T, Baiocchi L, Sanchez-Fueyo A, Angelico M, Tisone G. The
Tor Vergata weaning off immunosuppression protocol in stable HCV liver transplant
patients: the updated follow up at 78 months. Transpl Immunol. 2008
Nov;20(1-2):43-7. doi: 10.1016/j.trim.2008.08.007. Epub 2008 Sep 4. PubMed PMID: 
18773958.


1069: Navasa M, Forns X. How accurately and how early can we predict rapid
fibrosis progression in hepatitis C virus-infected patients after liver
transplantation? Liver Transpl. 2008 Sep;14(9):1237-9. doi: 10.1002/lt.21526.
PubMed PMID: 18756466.


1070: Pungpapong S, Nunes DP, Krishna M, Nakhleh R, Chambers K, Ghabril M,
Dickson RC, Hughes CB, Steers J, Nguyen JH, Keaveny AP. Serum fibrosis markers
can predict rapid fibrosis progression after liver transplantation for hepatitis 
C. Liver Transpl. 2008 Sep;14(9):1294-302. doi: 10.1002/lt.21508. PubMed PMID:
18756457.


1071: Hanouneh IA, Feldstein AE, McCullough AJ, Miller C, Aucejo F, Yerian L,
Lopez R, Zein NN. The significance of metabolic syndrome in the setting of
recurrent hepatitis C after liver transplantation. Liver Transpl. 2008
Sep;14(9):1287-93. doi: 10.1002/lt.21524. PubMed PMID: 18756451.


1072: Forman LM. Metabolic syndrome in liver transplantation: the elephant in the
room. Liver Transpl. 2008 Sep;14(9):1245-8. doi: 10.1002/lt.21591. PubMed PMID:
18756450.


1073: Ueda M, Oike F, Kasahara M, Ogura Y, Ogawa K, Haga H, Takada Y, Egawa H,
Tanaka K, Uemoto S. Portal vein complications in pediatric living donor liver
transplantation using left-side grafts. Am J Transplant. 2008 Oct;8(10):2097-105.
doi: 10.1111/j.1600-6143.2008.02360.x. Epub 2008 Aug 22. PubMed PMID: 18727696.


1074: Veldt BJ, Poterucha JJ, Watt KD, Wiesner RH, Hay JE, Kremers WK, Rosen CB, 
Heimbach JK, Charlton MR. Impact of pegylated interferon and ribavirin treatment 
on graft survival in liver transplant patients with recurrent hepatitis C
infection. Am J Transplant. 2008 Nov;8(11):2426-33. doi:
10.1111/j.1600-6143.2008.02362.x. Epub 2008 Aug 22. PubMed PMID: 18727694.


1075: Abraham SC, Freese DK, Ishitani MB, Krasinskas AM, Wu TT. Significance of
central perivenulitis in pediatric liver transplantation. Am J Surg Pathol. 2008 
Oct;32(10):1479-88. doi: 10.1097/PAS.0b013e31817a8e96. PubMed PMID: 18708942.


1076: Silveira MG, Lindor KD. Primary sclerosing cholangitis. Can J
Gastroenterol. 2008 Aug;22(8):689-98. Review. PubMed PMID: 18701947; PubMed
Central PMCID: PMC2661291.


1077: Kornberg A, Küpper B, Tannapfel A, Thrum K, Bärthel E, Habrecht O,
Settmacher U. Sustained clearance of serum hepatitis C virus-RNA independently
predicts long-term survival in liver transplant patients with recurrent hepatitis
C. Transplantation. 2008 Aug 15;86(3):469-73. doi: 10.1097/TP.0b013e31817c0e20.
PubMed PMID: 18698252.


1078: Nair S, Lipscomb J, Eason J. Efficacy of interferon based antiviral therapy
for recurrent hepatitis C in patients who received steroid free immunosuppression
for liver transplantation. Transplantation. 2008 Aug 15;86(3):418-22. doi:
10.1097/TP.0b013e31817c1543. PubMed PMID: 18698245.


1079: Rossi M, Spoletini G, Bussotti A, Lai Q, Travaglia D, Ferretti S, Poli L,
Ginanni Corradini S, Merli M, Novelli G, Mennini G, Pugliese F, Berloco PB.
Combined liver-kidney transplantation in polycystic disease: case reports.
Transplant Proc. 2008 Jul-Aug;40(6):2075-6. doi:
10.1016/j.transproceed.2008.05.058. PubMed PMID: 18675135.


1080: Quattrucci S, Cimino G, Bertasi S, Benedetti Valentini S, Bossi A, D'Alu V,
Locorriere L, Scacchi C, Rolla M; Italian Group for Lung Transplantation. Lung
transplantation for cystic fibrosis in Italy. Transplant Proc. 2008
Jul-Aug;40(6):2003-5. doi: 10.1016/j.transproceed.2008.05.036. PubMed PMID:
18675114.


1081: De Martin E, Senzolo M, Boninsegna S, Guido M, Masier A, Germani G, Tomat
S, Brolese A, Neri D, Cillo U, Gambato M, Russo FP, Farinati F, Burra P. HCV
histological recurrence and survival following liver transplantation in patients 
with and without hepatocellular carcinoma. Transplant Proc. 2008
Jul-Aug;40(6):1974-5. doi: 10.1016/j.transproceed.2008.05.040. PubMed PMID:
18675104.


1082: Cuomo O, Perrella A, Pisaniello D, Marino G, Di Costanzo G. Evidence of
liver histological alterations in apparently healthy individuals evaluated for
living donor liver transplantation. Transplant Proc. 2008 Jul-Aug;40(6):1823-6.
doi: 10.1016/j.transproceed.2008.06.008. PubMed PMID: 18675061.


1083: Fiel MI, Sauter B, Wu HS, Rodriguez-Laiz G, Gondolesi G, Iyer K, Schiano
TD. Regression of hepatic fibrosis after intestinal transplantation in total
parenteral nutrition liver disease. Clin Gastroenterol Hepatol. 2008
Aug;6(8):926-33. doi: 10.1016/j.cgh.2008.04.011. PubMed PMID: 18674734.


1084: Corradi F, Piscaglia F, Flori S, D'Errico-Grigioni A, Vasuri F, Tamé MR,
Andreone P, Boni P, Gianstefani A, Bolondi L; Bologna Liver Transplantation
Group. Assessment of liver fibrosis in transplant recipients with recurrent HCV
infection: usefulness of transient elastography. Dig Liver Dis. 2009
Mar;41(3):217-25. doi: 10.1016/j.dld.2008.06.009. Epub 2008 Jul 30. PubMed PMID: 
18672413.


1085: Hanvesakul R, Spencer N, Cook M, Gunson B, Hathaway M, Brown R, Nightingale
P, Cockwell P, Hubscher SG, Adams DH, Moss P, Briggs D. Donor HLA-C genotype has 
a profound impact on the clinical outcome following liver transplantation. Am J
Transplant. 2008 Sep;8(9):1931-41. doi: 10.1111/j.1600-6143.2008.02341.x. Epub
2008 Jul 28. PubMed PMID: 18671674.


1086: de Bruijne J, Buster EH, Gelderblom HC, Brouwer JT, de Knegt RJ, van
Erpecum KJ, Schalm SW, Bakker CM, Zaaijer HL, Janssen HL, Reesink HW; Netherlands
Association of Gastroenterologists and Hepatologists. Treatment of chronic
hepatitis C virus infection - Dutch national guidelines. Neth J Med. 2008
Jul-Aug;66(7):311-22. Review. Erratum in: Neth J Med. 2008 Dec;66(11):456. Dosage
error in article text. PubMed PMID: 18663263.


1087: de Vos Tot Nederveen Cappel WH, Dubbeld J, Willems SM, Ringers J, van Hoek 
B. Liver transplantation in a patient with encapsulating peritoneal sclerosis.
Neth J Med. 2008 Jul-Aug;66(7):280-2. PubMed PMID: 18663255.


1088: Schaefer M, Schellenberg M, Merle U, Weiss KH, Stremmel W. Wilson protein
expression, copper excretion and sweat production in sweat glands of Wilson
disease patients and controls. BMC Gastroenterol. 2008 Jul 17;8:29. doi:
10.1186/1471-230X-8-29. PubMed PMID: 18637198; PubMed Central PMCID: PMC2515315.


1089: Li A, Li Z, Ma S, Su Q, Zhang S, Sun X, Li G. Dysfunction of splenic
macrophages in cirrhotic patients with hypersplenism and HBV infection. Am J Med 
Sci. 2008 Jul;336(1):32-8. doi: 10.1097/MAJ.0b013e31815b69e7. PubMed PMID:
18626233.


1090: Verna EC, Brown RS Jr. Hepatitis C and liver transplantation: enhancing
outcomes and should patients be retransplanted. Clin Liver Dis. 2008
Aug;12(3):637-59, ix-x. doi: 10.1016/j.cld.2008.03.010. Review. PubMed PMID:
18625432.


1091: Morris-Stiff G, Gomez D, Prasad R. Quantitative assessment of hepatic
function and its relevance to the liver surgeon. J Gastrointest Surg. 2009
Feb;13(2):374-85. doi: 10.1007/s11605-008-0564-1. Epub 2008 Jul 12. Review.
PubMed PMID: 18622661.


1092: Yosry A, Esmat G, El-Serafy M, Omar A, Doss W, Said M, Abdel-Bary A, Hosny 
A, Marawan I, El-Malt O, Kamel RR, Hatata Y, Ghali A, Sabri H, Kamel S, El-Gbaly 
H, Tanaka K. Outcome of living donor liver transplantation for Egyptian patients 
with hepatitis C (genotype 4)-related cirrhosis. Transplant Proc. 2008
Jun;40(5):1481-4. doi: 10.1016/j.transproceed.2008.03.085. PubMed PMID: 18589133.


1093: Yokoyama S, Kasahara M, Fukuda A, Morioka D, Arai K, Nakagawa S, Shimizu N,
Nakagawa A, Portmann B. Neonatal hepatitis with hepatofugal portal flow and
collateral veins: report of three cases. Transplant Proc. 2008 Jun;40(5):1461-5. 
doi: 10.1016/j.transproceed.2007.11.075. PubMed PMID: 18589129.


1094: Antonelli A, Ferri C, Galeazzi M, Giannitti C, Manno D, Mieli-Vergani G,
Menegatti E, Olivieri I, Puoti M, Palazzi C, Roccatello D, Vergani D,
Sarzi-Puttini P, Atzeni F. HCV infection: pathogenesis, clinical manifestations
and therapy. Clin Exp Rheumatol. 2008 Jan-Feb;26(1 Suppl 48):S39-47. Review.
PubMed PMID: 18570753.


1095: Lindh M, Uhnoo I, Bläckberg J, Duberg AS, Friman S, Fischler B, Karlström
O, Norkrans G, Reichard O, Sangfeldt P, Söderström A, Sönnerborg A, Weiland O,
Wejstål R, Wiström J. Treatment of chronic hepatitis B infection: an update of
Swedish recommendations. Scand J Infect Dis. 2008;40(6-7):436-50. doi:
10.1080/00365540802154769. Review. PubMed PMID: 18584530.


1096: Herzog D, Soglio DB, Fournet JC, Martin S, Marleau D, Alvarez F. Interface 
hepatitis is associated with a high incidence of late graft fibrosis in a group
of tightly monitored pediatric orthotopic liver transplantation patients. Liver
Transpl. 2008 Jul;14(7):946-55. doi: 10.1002/lt.21444. PubMed PMID: 18581476.


1097: Mells G, Neuberger J. Protocol liver allograft biopsies. Transplantation.
2008 Jun 27;85(12):1686-92. doi: 10.1097/TP.0b013e318176b1fd. Review. PubMed
PMID: 18580457.


1098: Sargent S, Fullwood D. Diagnosing and treating a patient with primary
biliary cirrhosis. Br J Nurs. 2008 May 8-21;17(9):566-70. Review. PubMed PMID:
18562990.


1099: Mieli-Vergani G, Vergani D. Autoimmune paediatric liver disease. World J
Gastroenterol. 2008 Jun 7;14(21):3360-7. Review. PubMed PMID: 18528933; PubMed
Central PMCID: PMC2716590.


1100: Silveira MG, Lindor KD. Clinical features and management of primary
sclerosing cholangitis. World J Gastroenterol. 2008 Jun 7;14(21):3338-49. Review.
PubMed PMID: 18528931; PubMed Central PMCID: PMC2716588.


1101: Yerian L. Identifying activated hepatic stellate cells in chronic and
posttransplant recurrent hepatitis C. Liver Transpl. 2008 Jun;14(6):756-8. doi:
10.1002/lt.21469. PubMed PMID: 18508367.


1102: Carotti S, Morini S, Corradini SG, Burza MA, Molinaro A, Carpino G, Merli
M, De Santis A, Muda AO, Rossi M, Attili AF, Gaudio E. Glial fibrillary acidic
protein as an early marker of hepatic stellate cell activation in chronic and
posttransplant recurrent hepatitis C. Liver Transpl. 2008 Jun;14(6):806-14. doi: 
10.1002/lt.21436. PubMed PMID: 18508359.


1103: Eguchi S, Takatsuki M, Hidaka M, Tajima Y, Zen Y, Nakanuma Y, Kanematsu T. 
De novo autoimmune hepatitis after living donor liver transplantation is unlikely
to be related to immunoglobulin subtype 4-related immune disease. J Gastroenterol
Hepatol. 2008 Jul;23(7 Pt 2):e165-9. doi: 10.1111/j.1440-1746.2008.05347.x. Epub 
2008 May 26. PubMed PMID: 18505414.


1104: Farrell GC, Teoh NC, McCuskey RS. Hepatic microcirculation in fatty liver
disease. Anat Rec (Hoboken). 2008 Jun;291(6):684-92. doi: 10.1002/ar.20715.
Review. PubMed PMID: 18484615.


1105: Stratta P, Canavese C, Aime S. Gadolinium-enhanced magnetic resonance
imaging, renal failure and nephrogenic systemic fibrosis/nephrogenic fibrosing
dermopathy. Curr Med Chem. 2008;15(12):1229-35. Review. PubMed PMID: 18473815.


1106: McLoughlin M, Enns R. Endoscopy in the management of primary sclerosing
cholangitis. Curr Gastroenterol Rep. 2008 Apr;10(2):177-85. Review. PubMed PMID: 
18462605.


1107: Abraham SC, Poterucha JJ, Rosen CB, Demetris AJ, Krasinskas AM. Histologic 
abnormalities are common in protocol liver allograft biopsies from patients with 
normal liver function tests. Am J Surg Pathol. 2008 Jul;32(7):965-73. doi:
10.1097/PAS.0b013e3181622490. PubMed PMID: 18460980.


1108: Silveira MG, Lindor KD. Treatment of primary biliary cirrhosis: therapy
with choleretic and immunosuppressive agents. Clin Liver Dis. 2008
May;12(2):425-43; x-xi. doi: 10.1016/j.cld.2008.02.008. Review. PubMed PMID:
18456189.


1109: Michaels A, Levy C. The medical management of primary sclerosing
cholangitis. Medscape J Med. 2008 Mar 12;10(3):61. Review. PubMed PMID: 18449341;
PubMed Central PMCID: PMC2329756.


1110: Stickel F, Osterreicher CH, Halangk J, Berg T, Homann N, Hellerbrand C,
Patsenker E, Schneider V, Kolb A, Friess H, Schuppan D, Puhl G, Seitz HK,
Leathart JL, Day CP. No role of matrixmetalloproteinase-3 genetic promoter
polymorphism 1171 as a risk factor for cirrhosis in alcoholic liver disease.
Alcohol Clin Exp Res. 2008 Jun;32(6):959-65. doi:
10.1111/j.1530-0277.2008.00654.x. Epub 2008 Apr 26. PubMed PMID: 18445105.


1111: Javouhey E, Ranchin B, Lachaux A, Boillot O, Martin X, Floret D, Cochat P. 
Long-lasting extracorporeal albumin dialysis in a child with end-stage renal
disease and severe cholestasis. Pediatr Transplant. 2009 Mar;13(2):235-9. doi:
10.1111/j.1399-3046.2008.00946.x. Epub 2008 Apr 22. PubMed PMID: 18433409.


1112: Flores J, Arnon R, Morotti RA, Guay-Woodford L, Emre S, Shneider BL. Rapid 
evolution of congenital hepatic fibrosis after liver transplantation for acute
liver failure: the potential role of extrahepatic factors. Liver Transpl. 2008
May;14(5):660-4. doi: 10.1002/lt.21415. PubMed PMID: 18433070.


1113: Krasinskas AM, Demetris AJ, Poterucha JJ, Abraham SC. The prevalence and
natural history of untreated isolated central perivenulitis in adult allograft
livers. Liver Transpl. 2008 May;14(5):625-32. doi: 10.1002/lt.21404. PubMed PMID:
18433038.


1114: Lefkowitch JH. Hepatobiliary pathology. Curr Opin Gastroenterol. 2008
May;24(3):269-77. doi: 10.1097/MOG.0b013e3282f8e28f. Review. PubMed PMID:
18408454.


1115: Hansen K, Horslen S. Metabolic liver disease in children. Liver Transpl.
2008 Apr;14(4):391-411. doi: 10.1002/lt.21470. Review. PubMed PMID: 18383085.


1116: Savas N, Coskun M, Bilezikci B, Uruc I, Karakayali H, Yilmaz U, Haberal M. 
Value of an individual liver biopsy in the preoperative evaluation of apparently 
healthy potential liver donors. Liver Transpl. 2008 Apr;14(4):541-6. doi:
10.1002/lt.21410. PubMed PMID: 18383083.


1117: Ueda Y, Takada Y, Haga H, Nabeshima M, Marusawa H, Ito T, Egawa H, Tanaka
K, Uemoto S, Chiba T. Limited benefit of biochemical response to combination
therapy for patients with recurrent hepatitis C after living-donor liver
transplantation. Transplantation. 2008 Mar 27;85(6):855-62. doi:
10.1097/TP.0b013e3181671df0. PubMed PMID: 18360268.


1118: Grannas G, Neipp M, Hoeper MM, Gottlieb J, Lück R, Becker T, Simon A,
Strassburg CP, Manns MP, Welte T, Haverich A, Klempnauer J, Nashan B, Strueber M.
Indications for and outcomes after combined lung and liver transplantation: a
single-center experience on 13 consecutive cases. Transplantation. 2008 Feb
27;85(4):524-31. doi: 10.1097/TP.0b013e3181636f3f. PubMed PMID: 18347530.


1119: Osterreicher CH, Halangk J, Berg T, Patsenker E, Homann N, Hellerbrand C,
Seitz HK, Eurich D, Stickel F. Evaluation of the transforming growth factor beta1
codon 25 (Arg-->Pro) polymorphism in alcoholic liver disease. Cytokine. 2008
Apr;42(1):18-23. doi: 10.1016/j.cyto.2008.02.003. Epub 2008 Mar 11. PubMed PMID: 
18337117.


1120: Alves Pedroso ML, Boldt AB, Pereira-Ferrari L, Steffensen R, Strauss E,
Jensenius JC, Ioshii SO, Messias-Reason I. Mannan-binding lectin MBL2 gene
polymorphism in chronic hepatitis C: association with the severity of liver
fibrosis and response to interferon therapy. Clin Exp Immunol. 2008
May;152(2):258-64. doi: 10.1111/j.1365-2249.2008.03614.x. Epub 2008 Mar 10.
PubMed PMID: 18336595; PubMed Central PMCID: PMC2384100.


1121: Castera L, Forns X, Alberti A. Non-invasive evaluation of liver fibrosis
using transient elastography. J Hepatol. 2008 May;48(5):835-47. doi:
10.1016/j.jhep.2008.02.008. Epub 2008 Feb 26. Review. PubMed PMID: 18334275.


1122: Koh S, Bradley RF, French SW, Farmer DG, Cortina G. Congenital visceral
myopathy with a predominantly hypertrophic pattern treated by multivisceral
transplantation. Hum Pathol. 2008 Jun;39(6):970-4. doi:
10.1016/j.humpath.2007.10.016. Epub 2008 Mar 10. PubMed PMID: 18329691.


1123: Fabris C, Smirne C, Toniutto P, Colletta C, Rapetti R, Minisini R, Falleti 
E, Leutner M, Pirisi M. Usefulness of six non-proprietary indirect markers of
liver fibrosis in patients with chronic hepatitis C. Clin Chem Lab Med.
2008;46(2):253-9. doi: 10.1515/CCLM.2008.051. PubMed PMID: 18324909.


1124: Lo IJ, Lefkowitch JH, Feirt N, Alkofer B, Kin C, Samstein B, Guarrera JV,
Renz JF. Utility of liver allograft biopsy obtained at procurement. Liver
Transpl. 2008 May;14(5):639-46. doi: 10.1002/lt.21419. PubMed PMID: 18324657.


1125: Tretheway D, Jain A, LaPoint R, Sharma R, Orloff M, Milot P, Bozorgzadeh A,
Ryan C. Should trichrome stain be used on all post-liver transplant biopsies with
hepatitis C virus infection to estimate the fibrosis score? Liver Transpl. 2008
May;14(5):695-700. doi: 10.1002/lt.21422. PubMed PMID: 18324621.


1126: Bolognesi M, Quaglio C, Bombonato G, Guido M, Cavalletto L, Chemello L,
Merkel C, Rugge M, Gatta A, Sacerdoti D. Hepatitis C virus reinfection in liver
transplant patients: evaluation of liver damage progression with echo-color
Doppler. Liver Transpl. 2008 May;14(5):616-24. doi: 10.1002/lt.21407. PubMed
PMID: 18324620.


1127: Dowman JK, Holt AP, Newsome PN, Adams DH. Emerging drugs for complications 
of end-stage liver disease. Expert Opin Emerg Drugs. 2008 Mar;13(1):159-74. doi: 
10.1517/14728214.13.1.159 . Review. PubMed PMID: 18321155.


1128: Weismüller TJ, Wedemeyer J, Kubicka S, Strassburg CP, Manns MP. The
challenges in primary sclerosing cholangitis--aetiopathogenesis, autoimmunity,
management and malignancy. J Hepatol. 2008;48 Suppl 1:S38-57. doi:
10.1016/j.jhep.2008.01.020. Epub 2008 Feb 11. Review. PubMed PMID: 18304683.


1129: Baiocchi L, Angelico M, Petrolati A, Perrone L, Palmieri G, Battista S,
Carbone M, Tariciotti L, Longhi C, Orlando G, Tisone G. Correlation between liver
fibrosis and inflammation in patients transplanted for HCV liver disease. Am J
Transplant. 2008 Mar;8(3):673-8. doi: 10.1111/j.1600-6143.2007.02107.x. PubMed
PMID: 18294164.


1130: Xirouchakis E, Sigalas A, Manousou P, Calvaruso V, Pleguezuelo M, Corbani
A, Maimone S, Patch D, Burroughs AK. Models for non-alcoholic fatty liver
disease: a link with vascular risk. Curr Pharm Des. 2008;14(4):378-84. Review.
PubMed PMID: 18289064.


1131: Bilezikçi B, Demirhan B, Kocbiyik A, Arat Z, Haberal M. Relevant
histopathologic findings that distinguish acute cellular rejection from
cholangitis in hepatic allograft biopsy specimens. Transplant Proc. 2008
Jan-Feb;40(1):248-50. doi: 10.1016/j.transproceed.2007.11.054. PubMed PMID:
18261599.


1132: Delgado-Borrego A, Liu YS, Jordan SH, Agrawal S, Zhang H, Christofi M,
Casson D, Cosimi AB, Chung RT. Prospective study of liver transplant recipients
with HCV infection: evidence for a causal relationship between HCV and insulin
resistance. Liver Transpl. 2008 Feb;14(2):193-201. doi: 10.1002/lt.21267. PubMed 
PMID: 18236394; PubMed Central PMCID: PMC4301430.


1133: Alvaro D, Mancino MG. New insights on the molecular and cell biology of
human cholangiopathies. Mol Aspects Med. 2008 Feb-Apr;29(1-2):50-7. doi:
10.1016/j.mam.2007.09.007. Epub 2007 Oct 24. Review. PubMed PMID: 18230407.


1134: Rigamonti C, Donato MF, Fraquelli M, Agnelli F, Ronchi G, Casazza G, Rossi 
G, Colombo M. Transient elastography predicts fibrosis progression in patients
with recurrent hepatitis C after liver transplantation. Gut. 2008
Jun;57(6):821-7. doi: 10.1136/gut.2007.135046. Epub 2008 Jan 24. PubMed PMID:
18218676.


1135: Flechner SM, Kobashigawa J, Klintmalm G. Calcineurin inhibitor-sparing
regimens in solid organ transplantation: focus on improving renal function and
nephrotoxicity. Clin Transplant. 2008 Jan-Feb;22(1):1-15. doi:
10.1111/j.1399-0012.2007.00739.x. Review. PubMed PMID: 18217899.


1136: Harada N, Soejima Y, Taketomi A, Yoshizumi T, Ikegami T, Yamashita Y, Itoh 
S, Kuroda Y, Maehara Y. Assessment of graft fibrosis by transient elastography in
patients with recurrent hepatitis C after living donor liver transplantation.
Transplantation. 2008 Jan 15;85(1):69-74. doi: 10.1097/01.tp.0000297248.18483.16.
PubMed PMID: 18192914.


1137: Caccetta T, Chan JJ. Nephrogenic systemic fibrosis associated with liver
transplantation, renal failure and gadolinium. Australas J Dermatol. 2008
Feb;49(1):48-51. doi: 10.1111/j.1440-0960.2007.00426.x. PubMed PMID: 18186850.


1138: Fujita S, Fujikawa T, Mizuno S, Reed AI, Kim RD, Howard RJ, Firpi RJ,
Nelson DR, Hemming AW. Is early recurrence of hepatitis C associated with biliary
anastomotic stricture after liver transplantation? Transplantation. 2007 Dec
27;84(12):1631-5. doi: 10.1097/01.tp.0000295983.55088.96. PubMed PMID: 18165775.


1139: Duclos-Vallée JC, Féray C, Sebagh M, Teicher E, Roque-Afonso AM, Roche B,
Azoulay D, Adam R, Bismuth H, Castaing D, Vittecoq D, Samuel D; THEVIC Study
Group. Survival and recurrence of hepatitis C after liver transplantation in
patients coinfected with human immunodeficiency virus and hepatitis C virus.
Hepatology. 2008 Feb;47(2):407-17. PubMed PMID: 18098295.


1140: Lan BY, Landry GM, Tan VO, Bostrom A, Feng S. Ascites in hepatitis C liver 
transplant recipients frequently occurs in the absence of advanced fibrosis. Am J
Transplant. 2008 Feb;8(2):366-76. Epub 2007 Dec 18. PubMed PMID: 18093276.


1141: Darcy MD. Management of venous outflow complications after liver
transplantation. Tech Vasc Interv Radiol. 2007 Sep;10(3):240-5. Review. PubMed
PMID: 18086429.


1142: Ikegami T, Sanchez EQ, Uemura T, Narasimhan G, Masannat O, Chinnakotla S,
McKenna GJ, Randall HB, Levy MF, Goldstein RM, Klintmalm GB. Liver
transplantation for cystic fibrosis in adults. Surg Today. 2008;38(1):26-9. Epub 
2007 Dec 24. PubMed PMID: 18085358.


1143: Mourad W, Khalaf H, Tulbah A, Al Omari M, Al Mana H, Neimatallah M.
Clinicopathologic features of hepatic neoplasms in explanted livers: a single
institution experience. Ann Saudi Med. 2007 Nov-Dec;27(6):437-41. PubMed PMID:
18059117.


1144: Nash KL, Allison ME, McKeon D, Lomas DJ, Haworth CS, Bilton D, Alexander
GJ. A single centre experience of liver disease in adults with cystic fibrosis
1995-2006. J Cyst Fibros. 2008 May;7(3):252-7. Epub 2007 Nov 26. PubMed PMID:
18042441.


1145: Gotthardt D, Riediger C, Weiss KH, Encke J, Schemmer P, Schmidt J, Sauer P.
Fulminant hepatic failure: etiology and indications for liver transplantation.
Nephrol Dial Transplant. 2007 Sep;22 Suppl 8:viii5-viii8. Review. PubMed PMID:
17890263.


1146: Riediger C, Berberat PO, Sauer P, Gotthardt D, Weiss KH, Mehrabi A, Merle
U, Stremmel W, Encke J. Prophylaxis and treatment of recurrent viral hepatitis
after liver transplantation. Nephrol Dial Transplant. 2007 Sep;22 Suppl
8:viii37-viii46. Review. PubMed PMID: 17890261.


1147: Desmond CP, Wilson J, Bailey M, Clark D, Roberts SK. The benign course of
liver disease in adults with cystic fibrosis and the effect of ursodeoxycholic
acid. Liver Int. 2007 Dec;27(10):1402-8. PubMed PMID: 18036103.


1148: Kornberg A, Küpper B, Tannapfel A, Bärthel E, Thrum K, Settmacher U.
Antiviral maintenance treatment with interferon and ribavirin for recurrent
hepatitis C after liver transplantation: pilot study. J Gastroenterol Hepatol.
2007 Dec;22(12):2135-42. PubMed PMID: 18031371.


1149: Adrian JE, Poelstra K, Kamps JA. Addressing liver fibrosis with liposomes
targeted to hepatic stellate cells. J Liposome Res. 2007;17(3-4):205-18. PubMed
PMID: 18027241.


1150: Ling SC. Congenital cholestatic syndromes: what happens when children grow 
up? Can J Gastroenterol. 2007 Nov;21(11):743-51. Review. PubMed PMID: 18026579;
PubMed Central PMCID: PMC2658590.


1151: Veldt BJ, Heathcote EJ, Wedemeyer H, Reichen J, Hofmann WP, Zeuzem S, Manns
MP, Hansen BE, Schalm SW, Janssen HL. Sustained virologic response and clinical
outcomes in patients with chronic hepatitis C and advanced fibrosis. Ann Intern
Med. 2007 Nov 20;147(10):677-84. PubMed PMID: 18025443.


1152: Roche B, Samuel D. Risk factors for hepatitis C recurrence after liver
transplantation. J Viral Hepat. 2007 Nov;14 Suppl 1:89-96. Review. PubMed PMID:
17958649.


1153: Ernst LM, Grossman AB, Ruchelli ED. Familial perinatal liver disease and
fetal thrombotic vasculopathy. Pediatr Dev Pathol. 2008 Mar-Apr;11(2):160-3. Epub
2007 Jul 2. PubMed PMID: 17990937.


1154: Kato T, Gaynor JJ, Yoshida H, Montalvano M, Takahashi H, Pyrsopoulos N,
Nishida S, Moon J, Selvaggi G, Levi D, Ruiz P, Schiff E, Tzakis A. Randomized
trial of steroid-free induction versus corticosteroid maintenance among
orthotopic liver transplant recipients with hepatitis C virus: impact on hepatic 
fibrosis progression at one year. Transplantation. 2007 Oct 15;84(7):829-35.
PubMed PMID: 17984834.


1155: Nash KL, Collier JD, French J, McKeon D, Gimson AE, Jamieson NV, Wallwork
J, Bilton D, Alexander GJ. Cystic fibrosis liver disease: to transplant or not to
transplant? Am J Transplant. 2008 Jan;8(1):162-9. Epub 2007 Oct 31. PubMed PMID: 
17973959.


1156: The problem of HCC and liver transplantation. Liver Transpl. 2007 Nov;13(11
Suppl 2):S1. PubMed PMID: 17969093.


1157: Louis D, Duc ML, Reix P, Chazalette JP, Durieu I, Feigelson J, Bellon G.
Partial splenectomy for portal hypertension in cystic fibrosis related liver
disease. Pediatr Pulmonol. 2007 Dec;42(12):1173-80. PubMed PMID: 17968998.


1158: Pirenne J, Aerts R, Monbaliu D, Coosemans W, Vlasselaers D, Desmet L,
Herman J, Hoffman I, Lombaerts R. Results of pediatric liver transplantation in
an originally adult liver transplant program. Transplant Proc. 2007
Oct;39(8):2672-4. PubMed PMID: 17954204.


1159: Vivarelli M, Burra P, La Barba G, Canova D, Senzolo M, Cucchetti A,
D'Errico A, Guido M, Merenda R, Neri D, Zanello M, Giannini FM, Grazi GL, Cillo
U, Pinna AD. Influence of steroids on HCV recurrence after liver transplantation:
A prospective study. J Hepatol. 2007 Dec;47(6):793-8. Epub 2007 Sep 24. PubMed
PMID: 17928091.


1160: Toniutto P, Fabris C, Bitetto D, Falleti E, Avellini C, Rossi E, Smirne C, 
Minisini R, Pirisi M. Role of AST to platelet ratio index in the detection of
liver fibrosis in patients with recurrent hepatitis C after liver
transplantation. J Gastroenterol Hepatol. 2007 Nov;22(11):1904-8. PubMed PMID:
17914968.


1161: Mohamadnejad M, Alimoghaddam K, Mohyeddin-Bonab M, Bagheri M, Bashtar M,
Ghanaati H, Baharvand H, Ghavamzadeh A, Malekzadeh R. Phase 1 trial of autologous
bone marrow mesenchymal stem cell transplantation in patients with decompensated 
liver cirrhosis. Arch Iran Med. 2007 Oct;10(4):459-66. Erratum in: Arch Iran Med.
2008 Jan;11(1):135. PubMed PMID: 17903050.


1162: Colombo C. Liver disease in cystic fibrosis. Curr Opin Pulm Med. 2007
Nov;13(6):529-36. Review. PubMed PMID: 17901760.


1163: Toniutto P, Fabris C, Falleti E, Cussigh A, Fontanini E, Bitetto D,
Fornasiere E, Minisini R, De Feo T, Marangoni F, Pirisi M.
Methylenetetrahydrofolate reductase C677T polymorphism and liver fibrosis
progression in patients with recurrent hepatitis C. Liver Int. 2008
Feb;28(2):257-63. Epub 2007 Sep 26. PubMed PMID: 17900242.


1164: Cotler SJ, Kallwitz E, TenCate V, Bhushan A, Berkes J, Benedetti E,
Layden-Almer J, Layden TJ, Valyi-Nagy T, Guzman G. Diabetes and hepatic oxidative
damage are associated with hepatitis C progression after liver transplantation.
Transplantation. 2007 Sep 15;84(5):587-91. PubMed PMID: 17876270.


1165: Corno V, Dezza MC, Lucianetti A, Codazzi D, Carrara B, Pinelli D, Parigi
PC, Guizzetti M, Strazzabosco M, Melzi ML, Gaffuri G, Sonzogni V, Rossi A,
Fagiuoli S, Colledan M. Combined double lung-liver transplantation for cystic
fibrosis without cardio-pulmonary by-pass. Am J Transplant. 2007
Oct;7(10):2433-8. PubMed PMID: 17845577.


1166: Varghese J, Ilias-basha H, Dhanasekaran R, Singh S, Venkataraman J.
Hepatopulmonary syndrome - past to present. Ann Hepatol. 2007
Jul-Sep;6(3):135-42. Review. PubMed PMID: 17786138.


1167: Samonakis DN, Cholongitas E, Thalheimer U, Kalambokis G, Quaglia A,
Triantos CK, Mela M, Manousou P, Senzolo M, Dhillon AP, Patch D, Burroughs AK.
Hepatic venous pressure gradient to assess fibrosis and its progression after
liver transplantation for HCV cirrhosis. Liver Transpl. 2007 Sep;13(9):1305-11.
PubMed PMID: 17763383.


1168: Verma S, Torbenson M, Thuluvath PJ. The impact of ethnicity on the natural 
history of autoimmune hepatitis. Hepatology. 2007 Dec;46(6):1828-35. PubMed PMID:
17705297.


1169: Rayhill SC, Wu YM, Katz DA, Voigt MD, Labrecque DR, Kirby PA, Mitros FA,
Kalil RS, Miller RA, Stolpen AH, Schmidt WN. Older donor livers show early severe
histological activity, fibrosis, and graft failure after liver transplantation
for hepatitis C. Transplantation. 2007 Aug 15;84(3):331-9. PubMed PMID: 17700157.


1170: Vacca M, Krawczyk M, Petruzzelli M, Sasso RC, van Erpecum KJ, Palasciano G,
van Berge-Henegouwen GP, Moschetta A, Portincasa P. Current treatments of primary
sclerosing cholangitis. Curr Med Chem. 2007;14(19):2081-94. Review. PubMed PMID: 
17691949.


1171: Pan T, Tang L, Yuan J, Gong NQ, Wang DW, Chen DX, Guo H, Chen ZS.
Recombinant anti-HBsAg Fab blocks hepatitis B virus infection after orthotopic
liver transplantation. Hepatobiliary Pancreat Dis Int. 2007 Aug;6(4):370-5.
PubMed PMID: 17690031.


1172: Hughes-Cassidy F, Chavez AD, Schlang A, Hassanein T, Gamst A, Wolfson T,
Sirlin C. Superparamagnetic iron oxides and low molecular weight gadolinium
chelates are synergistic for direct visualization of advanced liver fibrosis. J
Magn Reson Imaging. 2007 Sep;26(3):728-37. PubMed PMID: 17685418.


1173: Mack CL. The pathogenesis of biliary atresia: evidence for a virus-induced 
autoimmune disease. Semin Liver Dis. 2007 Aug;27(3):233-42. Review. PubMed PMID: 
17682970; PubMed Central PMCID: PMC3796656.


1174: Bahra M, Jacob D, Neumann UP, Spies F, Langrehr JM, Berg T, Neuhaus R,
Neuhaus P. Influence of donor histology on outcome in patients undergoing
transplantation for hepatitis C. Transplantation. 2007 Jul 27;84(2):144-8. PubMed
PMID: 17667804.


1175: Mabrut JY, Partensky C, Jaeck D, Oussoultzoglou E, Baulieux J, Boillot O,
Lerut J, de Ville de Goyet J, Hubert C, Otte JB, Audet M, Ducerf C, Gigot JF.
Congenital intrahepatic bile duct dilatation is a potentially curable disease:
long-term results of a multi-institutional study. Ann Surg. 2007
Aug;246(2):236-45. PubMed PMID: 17667502; PubMed Central PMCID: PMC1933549.


1176: Tu R, Xia LP, Yu AL, Wu L. Assessment of hepatic functional reserve by
cirrhosis grading and liver volume measurement using CT. World J Gastroenterol.
2007 Aug 7;13(29):3956-61. PubMed PMID: 17663509; PubMed Central PMCID:
PMC4171167.


1177: Luca A, Angermayr B, Bertolini G, Koenig F, Vizzini G, Ploner M,
Peck-Radosavljevic M, Gridelli B, Bosch J. An integrated MELD model including
serum sodium and age improves the prediction of early mortality in patients with 
cirrhosis. Liver Transpl. 2007 Aug;13(8):1174-80. PubMed PMID: 17663415.


1178: Fabris C, Toniutto P, Bitetto D, Minisini R, Fornasiere E, Smirne C, Pirisi
M. Sex-related influence of angiotensin-converting enzyme polymorphisms on
fibrosis progression due to recurrent hepatitis C after liver transplantation. J 
Gastroenterol. 2007 Jul;42(7):543-9. Epub 2007 Jul 25. PubMed PMID: 17653650.


1179: Rustgi VK. The epidemiology of hepatitis C infection in the United States. 
J Gastroenterol. 2007 Jul;42(7):513-21. Epub 2007 Jul 25. Review. PubMed PMID:
17653645.


1180: Botha JF, Thompson E, Gilroy R, Grant WJ, Mukherjee S, Lyden ER, Fox IJ,
Sudan DL, Shaw BW Jr, Langnas AN. Mild donor liver steatosis has no impact on
hepatitis C virus fibrosis progression following liver transplantation. Liver
Int. 2007 Aug;27(6):758-63. PubMed PMID: 17617118.


1181: Hasegawa Y, Kawachi S, Shimazu M, Hoshino K, Tanabe M, Fuchimoto Y, Obara
H, Shinoda M, Shimizu H, Yamada Y, Akatsu T, Irie R, Sakamoto M, Morikawa Y,
Kitajima M. Discontinuation of living donor liver transplantation for PSC due to 
histological abnormalities in intraoperative donor liver biopsy. Am J Transplant.
2007 Sep;7(9):2204-7. Epub 2007 Jul 5. PubMed PMID: 17614979.


1182: Massaguer A, Ramírez S, Carrión JA, González P, Sánchez-Tapias JM, Forns X.
Evolution of the NS3 and NS5B regions of the hepatitis C virus during disease
recurrence after liver transplantation. Am J Transplant. 2007 Sep;7(9):2172-9.
Epub 2007 Jul 3. PubMed PMID: 17608833.


1183: Zhang KY, Tung BY, Kowdley KV. Liver transplantation for metabolic liver
diseases. Clin Liver Dis. 2007 May;11(2):265-81. Review. PubMed PMID: 17606206.


1184: Yilmaz N, Shiffman ML, Stravitz RT, Sterling RK, Luketic VA, Sanyal AJ,
Mills AS, Contos MJ, Coterell A, Maluf D, Posner MP, Fisher RA. A prospective
evaluation of fibrosis progression in patients with recurrent hepatitis C virus
following liver transplantation. Liver Transpl. 2007 Jul;13(7):975-83. PubMed
PMID: 17600360.


1185: Cisneros L, Londoño MC, Blasco C, Bataller R, Miquel R, Bruguera M, Ginès
P, Rimola A. Hepatic stellate cell activation in liver transplant patients with
hepatitis C recurrence and in non-transplanted patients with chronic hepatitis C.
Liver Transpl. 2007 Jul;13(7):1017-27. PubMed PMID: 17600343.


1186: Fabris L, Cadamuro M, Guido M, Spirli C, Fiorotto R, Colledan M, Torre G,
Alberti D, Sonzogni A, Okolicsanyi L, Strazzabosco M. Analysis of liver repair
mechanisms in Alagille syndrome and biliary atresia reveals a role for notch
signaling. Am J Pathol. 2007 Aug;171(2):641-53. Epub 2007 Jun 28. PubMed PMID:
17600123; PubMed Central PMCID: PMC1934520.


1187: Arora G, Keeffe EB. Chronic hepatitis B with advanced fibrosis or
cirrhosis: impact of antiviral therapy. Rev Gastroenterol Disord. 2007
Spring;7(2):63-73. Review. PubMed PMID: 17597674.


1188: Cross TJ, Berry PA, Akbar N, Wendon J, Thein SL, Harrison PM. Sickle liver 
disease--an unusual presentation in a compound heterozygote for HbS and a novel
beta-thalassemia mutation. Am J Hematol. 2007 Sep;82(9):852-4. PubMed PMID:
17565724.


1189: Faro A, Shepherd R, Huddleston CB, Lowell J, Gandhi S, Nadler M, Sweet SC. 
Lower incidence of bronchiolitis obliterans in pediatric liver-lung transplant
recipients with cystic fibrosis. Transplantation. 2007 Jun 15;83(11):1435-9.
PubMed PMID: 17565316.


1190: Nagral A, Nabi F, Humar A, Nagral S, Doctor N, Khubchandani SR, Amdekar YK.
Reversal of severe hepato-pulmonary syndrome in congenital hepatic fibrosis after
living-related liver transplantation. Indian J Gastroenterol. 2007
Mar-Apr;26(2):88-9. PubMed PMID: 17558074.


1191: Ioachimescu OC, Mehta AC, Stoller JK. Hepatopulmonary syndrome following
portopulmonary hypertension. Eur Respir J. 2007 Jun;29(6):1277-80. PubMed PMID:
17540789.


1192: Syn WK, Nightingale P, Gunson B, Hubscher SG, Neuberger JM. Natural history
of unexplained chronic hepatitis after liver transplantation. Liver Transpl. 2007
Jul;13(7):984-9. PubMed PMID: 17520743.


1193: Kornberg A, Küpper B, Wilberg J, Tannapfel A, Thrum K, Bärthel E, Hommann
M, Settmacher U. Conversion to mycophenolate mofetil for modulating recurrent
hepatitis C in liver transplant recipients. Transpl Infect Dis. 2007
Dec;9(4):295-301. Epub 2007 May 19. PubMed PMID: 17511824.


1194: Sulkowski MS, Benhamou Y. Therapeutic issues in HIV/HCV-coinfected
patients. J Viral Hepat. 2007 Jun;14(6):371-86. Review. PubMed PMID: 17501757;
PubMed Central PMCID: PMC1974798.


1195: Cholongitas E, Quaglia A, Samonakis D, Mela M, Patch D, Dhillon AP,
Fanshawe TR, Burroughs AK. Transjugular liver biopsy in patients with diffuse
liver disease: comparison of three cores with one or two cores for accurate
histological interpretation. Liver Int. 2007 Jun;27(5):646-53. PubMed PMID:
17498250.


1196: Petrovic LM. HIV/HCV co-infection: histopathologic findings, natural
history, fibrosis, and impact of antiretroviral treatment: a review article.
Liver Int. 2007 Jun;27(5):598-606. Review. PubMed PMID: 17498243.


1197: Schmilovitz-Weiss H, Cohen M, Pappo O, Sulkes J, Braun M, Tur-Kaspa R,
Ben-Ari Z. Serum globulin levels in predicting the extent of hepatic fibrosis in 
patients with recurrent post-transplant hepatitis C infection. Clin Transplant.
2007 May-Jun;21(3):391-7. PubMed PMID: 17488390.


1198: Carrión JA, Navasa M, García-Retortillo M, García-Pagan JC, Crespo G,
Bruguera M, Bosch J, Forns X. Efficacy of antiviral therapy on hepatitis C
recurrence after liver transplantation: a randomized controlled study.
Gastroenterology. 2007 May;132(5):1746-56. Epub 2007 Mar 24. PubMed PMID:
17484872.


1199: Bège T, Le Treut YP, Hardwigsen J, Ananian P, Richa H, Campan P, Garcia S. 
Prognostic factors after resection for hepatocellular carcinoma in nonfibrotic or
moderately fibrotic liver. A 116-case European series. J Gastrointest Surg. 2007 
May;11(5):619-25. PubMed PMID: 17468920.


1200: Yonem O, Bayraktar Y. Clinical characteristics of Caroli's syndrome. World 
J Gastroenterol. 2007 Apr 7;13(13):1934-7. Review. PubMed PMID: 17461493; PubMed 
Central PMCID: PMC4146969.


1201: Verdonk RC, Buis CI, van der Jagt EJ, Gouw AS, Limburg AJ, Slooff MJ,
Kleibeuker JH, Porte RJ, Haagsma EB. Nonanastomotic biliary strictures after
liver transplantation, part 2: Management, outcome, and risk factors for disease 
progression. Liver Transpl. 2007 May;13(5):725-32. PubMed PMID: 17457935.


1202: Schmeding M, Neumann UP, Puhl G, Bahra M, Neuhaus R, Neuhaus P. Hepatitis C
recurrence and fibrosis progression are not increased after living donor liver
transplantation: a single-center study of 289 patients. Liver Transpl. 2007
May;13(5):687-92. PubMed PMID: 17457911.


1203: Geonzon-Gonzales MR. Primary sclerosing cholangitis. Gastroenterol Nurs.
2007 Mar-Apr;30(2):102-5; quiz 105-7. Review. PubMed PMID: 17440311.


1204: Beaunoyer M, Snehal M, Li L, Concepcion W, Salvatierra O Jr, Sarwal M.
Optimizing outcomes for neonatal ARPKD. Pediatr Transplant. 2007
May;11(3):267-71. PubMed PMID: 17430481.


1205: Alsatie M, Chalasani N, Kwo PY. Management of hepatitis C infection after
liver transplantation. Drugs. 2007;67(6):871-85. Review. PubMed PMID: 17428105.


1206: Ananthakrishnan AN, Saeian K. Caroli's disease: identification and
treatment strategy. Curr Gastroenterol Rep. 2007 Apr;9(2):151-5. Review. PubMed
PMID: 17418061.


1207: Asselah T, Boyer N, Ripault MP, Martinot M, Marcellin P. Management of
chronic hepatitis C. Minerva Gastroenterol Dietol. 2007 Mar;53(1):9-23. Review.
PubMed PMID: 17415342.


1208: Bonacini M, Govindarajan S, Kohla M, Lai MM, Lindsay KL. Intrahepatic
lymphocyte phenotypes in hepatitis C virus infection: a comparison between
cirrhotic and non-cirrhotic livers. Minerva Gastroenterol Dietol. 2007
Mar;53(1):1-7. PubMed PMID: 17415341.


1209: Isabel Fiel M, Thung SN, Hytiroglou P, Emre S, Schiano TD. Liver failure
and need for liver transplantation in patients with advanced hepatoportal
sclerosis. Am J Surg Pathol. 2007 Apr;31(4):607-14. PubMed PMID: 17414109.


1210: Senzolo M, Coppell J, Cholongitas E, Riddell A, Triantos CK, Perry D,
Burroughs AK. The effects of glycosaminoglycans on coagulation: a
thromboelastographic study. Blood Coagul Fibrinolysis. 2007 Apr;18(3):227-36.
PubMed PMID: 17413758.


1211: Lawson A, Hagan S, Rye K, Taguri N, Ratib S, Zaitoun AM, Neal KR, Ryder SD,
Irving WL; Trent HCV Study Group. The natural history of hepatitis C with severe 
hepatic fibrosis. J Hepatol. 2007 Jul;47(1):37-45. Epub 2007 Mar 7. PubMed PMID: 
17400322.


1212: Konstantinov IE, McNeil K, Yeung S, Fawcett J, Mullany D, Dunning J. Fast
track recovery following en bloc heart-lung-liver transplantation in a patient
with cystic fibrosis complicated by severe portal hypertension. Heart Lung Circ. 
2008 Apr;17(2):154-6. Epub 2007 Mar 26. PubMed PMID: 17379574.


1213: Belli LS, Burroughs AK, Burra P, Alberti AB, Samonakis D, Cammà C, De
Carlis L, Minola E, Quaglia A, Zavaglia C, Vangeli M, Patch D, Dhillon A, Cillo
U, Guido M, Fagiuoli S, Giacomoni A, Slim OA, Airoldi A, Boninsegna S, Davidson
BR, Rolles K, Pinzello G. Liver transplantation for HCV cirrhosis: improved
survival in recent years and increased severity of recurrent disease in female
recipients: results of a long term retrospective study. Liver Transpl. 2007
May;13(5):733-40. PubMed PMID: 17370330.


1214: Hübscher SG. Transplantation pathology. Semin Diagn Pathol. 2006
Aug-Nov;23(3-4):170-81. Review. PubMed PMID: 17355090.


1215: Falleti E, Fabris C, Toniutto P, Fontanini E, Cussigh A, Caldato M, Rossi
E, Bitetto D, Minisini R, Smirne C, Pirisi M. Genetic polymorphisms of
inflammatory cytokines and liver fibrosis progression due to recurrent hepatitis 
C. J Interferon Cytokine Res. 2007 Mar;27(3):239-46. PubMed PMID: 17348823.


1216: Gruttadauria S, Marsh JW, Cintorino D, Biondo D, Luca A, Arcadipane A,
Vizzini G, Volpes R, Marcos A, Gridelli B. Adult to adult living-related liver
transplant: report on an initial experience in Italy. Dig Liver Dis. 2007
Apr;39(4):342-50. Epub 2007 Mar 6. PubMed PMID: 17337259.


1217: Smith T, Befeler AS. High-dose ursodeoxycholic acid for the treatment of
primary sclerosing cholangitis. Curr Gastroenterol Rep. 2007 Mar;9(1):54-9.
Review. PubMed PMID: 17335678.


1218: Bolognesi M, Sacerdoti D, Mescoli C, Bombonato G, Cillo U, Merenda R,
Giacomelli L, Merkel C, Rugge M, Gatta A. Different hemodynamic patterns of
alcoholic and viral endstage cirrhosis: analysis of explanted liver weight,
degree of fibrosis and splanchnic Doppler parameters. Scand J Gastroenterol. 2007
Feb;42(2):256-62. PubMed PMID: 17327946.


1219: Mekeel KL, Langham MR Jr, Gonzalez-Perralta R, Reed A, Hemming AW. Combined
en bloc liver pancreas transplantation for children with CF. Liver Transpl. 2007 
Mar;13(3):406-9. PubMed PMID: 17318857.


1220: Koretz RL, Avenell A, Lipman TO, Braunschweig CL, Milne AC. Does enteral
nutrition affect clinical outcome? A systematic review of the randomized trials. 
Am J Gastroenterol. 2007 Feb;102(2):412-29; quiz 468. Review. PubMed PMID:
17311654.


1221: Seth AK. Management of hepatitis C in HIV infected and other
immunocompromised individuals. Trop Gastroenterol. 2006 Jul-Sep;27(3):111-7.
Review. PubMed PMID: 17310553.


1222: Koshiba T, Li Y, Takemura M, Wu Y, Sakaguchi S, Minato N, Wood KJ, Haga H, 
Ueda M, Uemoto S. Clinical, immunological, and pathological aspects of
operational tolerance after pediatric living-donor liver transplantation. Transpl
Immunol. 2007 Feb;17(2):94-7. Epub 2006 Nov 10. PubMed PMID: 17306739.


1223: Bahra M, Neumann UP, Jacob D, Langrehr JM, Berg T, Neuhaus R, Neuhaus P.
Fibrosis progression in hepatitis C positive liver recipients after sustained
virologic response to antiviral combination therapy (interferon-ribavirin
therapy). Transplantation. 2007 Feb 15;83(3):351-3. PubMed PMID: 17297412.


1224: Bolkhir A, Brunt EM, Solomon HS, Hayashi PH. Sustained resolution of
fibrosing cholestatic hepatitis C despite viremic relapse after stopping
pegylated interferon and ribavirin therapy. Liver Transpl. 2007 Feb;13(2):309-11;
author reply 312. PubMed PMID: 17260390.


1225: Walter T, Dumortier J, Guillaud O, Hervieu V, Scoazec JY, Boillot O.
Factors influencing the progression of fibrosis in patients with recurrent
hepatitis C after liver transplantation under antiviral therapy: a retrospective 
analysis of 939 liver biopsies in a single center. Liver Transpl. 2007
Feb;13(2):294-301. PubMed PMID: 17256784.


1226: Lim LG, Cheng CL, Wee A, Lim SG, Lee YM, Sutedja DS, Da Costa M,
Prabhakaran K, Wai CT. Prevalence and clinical associations of posttransplant
fatty liver disease. Liver Int. 2007 Feb;27(1):76-80. PubMed PMID: 17241384.


1227: Jain A, Orloff M, Abt P, Kashyap R, Mantry P, Bozorgzadeh A. Postoperative 
impact of intraoperative biochemical changes at the completion of parenchymal
division in living-donor liver transplantation. Exp Clin Transplant. 2006
Dec;4(2):544-8. PubMed PMID: 17238856.


1228: Mohan P, Colvin C, Glymph C, Chandra RR, Kleiner DE, Patel KM, Luban NL,
Alter HJ. Clinical spectrum and histopathologic features of chronic hepatitis C
infection in children. J Pediatr. 2007 Feb;150(2):168-74, 174.e1. PubMed PMID:
17236895; PubMed Central PMCID: PMC1934338.


1229: Dixon LR, Crawford JM. Early histologic changes in fibrosing cholestatic
hepatitis C. Liver Transpl. 2007 Feb;13(2):219-26. PubMed PMID: 17205558.


1230: Adeyemi OM. Hepatitis C in HIV-positive patients--treatment and liver
disease outcomes. J Clin Gastroenterol. 2007 Jan;41(1):75-87. Review. PubMed
PMID: 17198069.


1231: Nebbia G, Mattes FM, Cholongitas E, Garcia-Diaz A, Samonakis DN, Burroughs 
AK, Emery VC. Exploring the bidirectional interactions between human
cytomegalovirus and hepatitis C virus replication after liver transplantation.
Liver Transpl. 2007 Jan;13(1):130-5. PubMed PMID: 17192909.


1232: Terrault NA, Shiffman ML, Lok AS, Saab S, Tong L, Brown RS Jr, Everson GT, 
Reddy KR, Fair JH, Kulik LM, Pruett TL, Seeff LB; A2ALL Study Group. Outcomes in 
hepatitis C virus-infected recipients of living donor vs. deceased donor liver
transplantation. Liver Transpl. 2007 Jan;13(1):122-9. PubMed PMID: 17192908;
PubMed Central PMCID: PMC3155862.


1233: Berenguer M, Royuela A, Zamora J. Immunosuppression with calcineurin
inhibitors with respect to the outcome of HCV recurrence after liver
transplantation: results of a meta-analysis. Liver Transpl. 2007 Jan;13(1):21-9. 
PubMed PMID: 17192906.


1234: Broering DC, Walter J, Rogiers X. The first two cases of living donor liver
transplantation using dual grafts in Europe. Liver Transpl. 2007
Jan;13(1):149-53. PubMed PMID: 17192855.


1235: Khettry U, Huang WY, Simpson MA, Pomfret EA, Pomposelli JJ, Lewis WD,
Jenkins RL, Gordon FD. Patterns of recurrent hepatitis C after liver
transplantation in a recent cohort of patients. Hum Pathol. 2007
Mar;38(3):443-52. Epub 2006 Dec 22. PubMed PMID: 17188331.


1236: Asfandiyar S, Abouljoud M, Kim D, Brown K, Yoshida A, Arenas J, Sherbondy
M, Divine G, Moonka D. Influence of hepatitis C on renal function after liver
transplantation. Transplant Proc. 2006 Dec;38(10):3643-5. PubMed PMID: 17175355.


1237: Rayhill SC, Barbeito R, Katz D, Voigt M, Labrecque D, Kirby P, Miller R,
Stolpen A, Wu Y, Schmidt W. A cyclosporine-based immunosuppressive regimen may be
better than tacrolimus for long-term liver allograft survival in recipients
transplanted for hepatitis C. Transplant Proc. 2006 Dec;38(10):3625-8. PubMed
PMID: 17175350.


1238: Bizollon T, Pradat P, Mabrut JY, Radenne S, Ducerf C, Baulieux J, Souquet
JC, Trepo C. Histological benefit of retreatment by pegylated interferon alfa-2b 
and ribavirin in patients with recurrent hepatitis C virus infection
posttransplantation. Am J Transplant. 2007 Feb;7(2):448-53. Epub 2006 Dec 6.
PubMed PMID: 17173661.


1239: Grizzi F, Russo C, Franceschini B, Di Rocco M, Torri V, Morenghi E, Fassati
LR, Dioguardi N. Sampling variability of computer-aided fractal-corrected
measures of liver fibrosis in needle biopsy specimens. World J Gastroenterol.
2006 Dec 21;12(47):7660-5. PubMed PMID: 17171796; PubMed Central PMCID:
PMC4088049.


1240: Sersté T, Bourgeois N. Ageing and the liver. Acta Gastroenterol Belg. 2006 
Jul-Sep;69(3):296-8. Review. PubMed PMID: 17168126.


1241: Kolios G, Valatas V, Kouroumalis E. Role of Kupffer cells in the
pathogenesis of liver disease. World J Gastroenterol. 2006 Dec 14;12(46):7413-20.
Review. PubMed PMID: 17167827; PubMed Central PMCID: PMC4087584.


1242: Ludvigsson JF, Elfström P, Broomé U, Ekbom A, Montgomery SM. Celiac disease
and risk of liver disease: a general population-based study. Clin Gastroenterol
Hepatol. 2007 Jan;5(1):63-69.e1. Epub 2006 Dec 8. PubMed PMID: 17161656.


1243: Kobayashi H, Tamatani T, Tamura T, Kusafuka J, Koga H, Yamataka A, Lane GJ,
Miyahara K, Sueyoshi N, Miyano T. The role of monocyte chemoattractant protein-1 
in biliary atresia. J Pediatr Surg. 2006 Dec;41(12):1967-72. PubMed PMID:
17161183.


1244: Heuman DM, Mihas AA, Habib A, Gilles HS, Stravitz RT, Sanyal AJ, Fisher RA.
MELD-XI: a rational approach to "sickest first" liver transplantation in
cirrhotic patients requiring anticoagulant therapy. Liver Transpl. 2007
Jan;13(1):30-7. PubMed PMID: 17154400.


1245: Fernández I, Meneu JC, Colina F, García I, Muñoz R, Castellano G, Fuertes
A, Abradelo M, Lumbreras C, Moreno E, Solís-Herruzo JA. Clinical and histological
efficacy of pegylated interferon and ribavirin therapy of recurrent hepatitis C
after liver transplantation. Liver Transpl. 2006 Dec;12(12):1805-12. PubMed PMID:
17133585.


1246: Freeman RB Jr, Gish RG, Harper A, Davis GL, Vierling J, Lieblein L,
Klintmalm G, Blazek J, Hunter R, Punch J. Model for end-stage liver disease
(MELD) exception guidelines: results and recommendations from the MELD Exception 
Study Group and Conference (MESSAGE) for the approval of patients who need liver 
transplantation with diseases not considered by the standard MELD formula. Liver 
Transpl. 2006 Dec;12(12 Suppl 3):S128-36. Erratum in: Liver Transpl. 2008
Sep;14(9):1386. PubMed PMID: 17123284.


1247: Horslen S, Sweet S, Gish RG, Shepherd R. Model for end-stage liver disease 
(MELD) exception for cystic fibrosis. Liver Transpl. 2006 Dec;12(12 Suppl
3):S98-9. Erratum in: Liver Transpl. 2008 Sep;14(9):1386. PubMed PMID: 17123272.


1248: Villamil F, Levy G, Grazi GL, Mies S, Samuel D, Sanjuan F, Rossi M, Lake J,
Munn S, Mühlbacher F, Leonardi L, Cillo U. Long-term outcomes in liver transplant
patients with hepatic C infection receiving tacrolimus or cyclosporine.
Transplant Proc. 2006 Nov;38(9):2964-7. PubMed PMID: 17112875.


1249: Oguntona SA, Alebiosu CO. Current concepts in the management of refractory 
cirrhotic ascites. Niger J Med. 2006 Jul-Sep;15(3):197-202. Review. PubMed PMID: 
17111742.


1250: Longerich T, Schirmacher P. General aspects and pitfalls in liver
transplant pathology. Clin Transplant. 2006;20 Suppl 17:60-8. Review. PubMed
PMID: 17100703.


1251: Piscaglia F, Cucchetti A, Benlloch S, Vivarelli M, Berenguer J, Bolondi L, 
Pinna AD, Berenguer M. Prediction of significant fibrosis in hepatitis C virus
infected liver transplant recipients by artificial neural network analysis of
clinical factors. Eur J Gastroenterol Hepatol. 2006 Dec;18(12):1255-61. PubMed
PMID: 17099373.


1252: Barcena R, Oton E, Barreales M, Castillo M, Blesa C. Scarce influence of
corticosteroid boluses on long-term viral load and liver histology in
transplanted patients with recurrent hepatitis C. Transplant Proc. 2006
Oct;38(8):2502-4. PubMed PMID: 17097981.


1253: Oton E, Barcena R, Castillo M, Barreales M, Blesa C, Moreno-Planas JM,
Barrios C, Garrido A, Cuervas V. Hepatitis C virus recurrence after liver
transplantation: influence of immunosuppressive regimens on viral load and liver 
histology. Transplant Proc. 2006 Oct;38(8):2499-501. PubMed PMID: 17097980.


1254: Abraham SC, Kamath PS, Eghtesad B, Demetris AJ, Krasinskas AM. Liver
transplantation in precirrhotic biliary tract disease: Portal hypertension is
frequently associated with nodular regenerative hyperplasia and obliterative
portal venopathy. Am J Surg Pathol. 2006 Nov;30(11):1454-61. PubMed PMID:
17063088.


1255: Watson R, Kozlowski T, Nickeleit V, Woosley JT, Schmitz JL, Zacks SL, Fair 
JH, Gerber DA, Andreoni KA. Isolated donor specific alloantibody-mediated
rejection after ABO compatible liver transplantation. Am J Transplant. 2006
Dec;6(12):3022-9. PubMed PMID: 17061997.


1256: Gordon F. Recurrent primary sclerosing cholangitis: Clinical diagnosis and 
long-term management issues. Liver Transpl. 2006 Nov;12(11 Suppl 2):S73-5.
Review. PubMed PMID: 17051565.


1257: Thung SN. Histologic findings in recurrent HBV. Liver Transpl. 2006
Nov;12(11 Suppl 2):S50-3. Review. PubMed PMID: 17051563.


1258: Vera M, Sobrevals L, Zaratiegui M, Martinez L, Palencia B, Rodríguez CM,
Prieto J, Fortes P. Liver transduction with a simian virus 40 vector encoding
insulin-like growth factor I reduces hepatic damage and the development of liver 
cirrhosis. Gene Ther. 2007 Feb;14(3):203-10. Epub 2006 Oct 5. PubMed PMID:
17024107.


1259: Kamei H, Fujimoto Y, Yamamoto H, Nagai S, Kamei Y, Kiuchi T. The use of
radial artery interpositional graft between recipient splenic artery and graft
artery in living donor liver transplantation. Transpl Int. 2006 Nov;19(11):945-6.
PubMed PMID: 17018132.


1260: Brandão DF, Ramalho LN, Ramalho FS, Zucoloto S, Martinelli Ade L, Silva Ode
C. Liver cirrhosis and hepatic stellate cells. Acta Cir Bras. 2006;21 Suppl
1:54-7. Review. PubMed PMID: 17013515.


1261: Uchida K, Inoue M, Otake K, Yoshiyama S, Toiyama Y, Hiro J, Araki T, Miki
C, Kusunoki M. The significance of serum hepatocyte growth factor levels in
planning follow-up of postoperative jaundice-free patients with biliary atresia. 
J Pediatr Surg. 2006 Oct;41(10):1657-62. PubMed PMID: 17011264.


1262: Mukherjee S, Lyden E. Impact of pegylated interferon alfa-2a and ribavirin 
on hepatic fibrosis in liver transplant patients with recurrent hepatitis C: an
open-label series. Hepatogastroenterology. 2006 Jul-Aug;53(70):561-5. PubMed
PMID: 16995462.


1263: Khapra AP, Agarwal K, Fiel MI, Kontorinis N, Hossain S, Emre S, Schiano TD.
Impact of donor age on survival and fibrosis progression in patients with
hepatitis C undergoing liver transplantation using HCV+ allografts. Liver
Transpl. 2006 Oct;12(10):1496-503. PubMed PMID: 16964597.


1264: Viola C, Asselah T, Samuel D, Durand F, Boudjema H, Valla D, Marcellin P.
Solitary pulmonary metastasis arising thirteen years after liver transplantation 
for HBV-related hepatocellular carcinoma. World J Gastroenterol. 2006 Aug
14;12(30):4911-3. PubMed PMID: 16937481; PubMed Central PMCID: PMC4087633.


1265: Santana JL, Rodríguez-Medina JR, Rodríguez-Orengo JF. Clinical challenges
and controversies in the management of HIV/ HCV-coinfected individuals. P R
Health Sci J. 2004 Jun;23(2 Suppl):35-40. Review. PubMed PMID: 16929585.


1266: Schreibman I, Regev A. Recurrent primary biliary cirrhosis after liver
transplantation--the disease and its management. MedGenMed. 2006 May 3;8(2):30.
Review. PubMed PMID: 16926769; PubMed Central PMCID: PMC1785210.


1267: Melzi ML, Kelly DA, Colombo C, Jara P, Manzanares J, Colledan M,
Strazzabosco M, DeLorenzo P, Valsecchi MG, Adam R, Gridelli B, Assael BM;
EGSLTCF; European Liver Transplant Association (ELTA); European Cystic Fibrosis
Society (ECFS). Liver transplant in cystic fibrosis: a poll among European
centers. A study from the European Liver Transplant Registry. Transpl Int. 2006
Sep;19(9):726-31. PubMed PMID: 16918533.


1268: Kornberg A, Küpper B, Tannapfel A, Thrum K, Bärthel E, Settmacher U.
Antiviral treatment withdrawal in viremic HCV-positive liver transplant patients:
impact on viral loads, allograft function and morphology. Liver Int. 2006
Sep;26(7):811-6. PubMed PMID: 16911463.


1269: Tryphonopoulos P, Weppler D, Nishida S, Kato T, Levi D, Selvaggi G, Moon J,
Madariaga JR, Delagarza J, Tzakis A, Ruiz P. Mucosal fibrosis in intestinal
transplant biopsies correlates positively with the development of chronic
rejection. Transplant Proc. 2006 Jul-Aug;38(6):1685-6. PubMed PMID: 16908247.


1270: Durnez A, Verslype C, Nevens F, Fevery J, Aerts R, Pirenne J, Lesaffre E,
Libbrecht L, Desmet V, Roskams T. The clinicopathological and prognostic
relevance of cytokeratin 7 and 19 expression in hepatocellular carcinoma. A
possible progenitor cell origin. Histopathology. 2006 Aug;49(2):138-51. PubMed
PMID: 16879391.


1271: Lee CW, Lin MY, Lee WC, Chou MH, Hsieh CS, Lee SY, Chuang JH.
Characterization of plasma proteome in biliary atresia. Clin Chim Acta. 2007
Jan;375(1-2):104-9. Epub 2006 Jun 21. PubMed PMID: 16875682.


1272: Oton E, Barcena R, Moreno-Planas JM, Cuervas-Mons V, Moreno-Zamora A,
Barrios C, Garcia-Garzon S, Moreno A, Boullosa-Graña E, Rubio-Gonzalez EE,
Garcia-Gonzalez M, Blesa C, Mateos ML. Hepatitis C recurrence after liver
transplantation: Viral and histologic response to full-dose PEG-interferon and
ribavirin. Am J Transplant. 2006 Oct;6(10):2348-55. Epub 2006 Jul 26. PubMed
PMID: 16869810.


1273: Kotru A, Sheperd R, Nadler M, Chapman W, Huddleston C, Lowell J. Combined
lung and liver transplantation: the United States experience. Transplantation.
2006 Jul 15;82(1):144-5; author reply 145. PubMed PMID: 16861959.


1274: Neumann U, Puhl G, Bahra M, Berg T, Langrehr JM, Neuhaus R, Neuhaus P.
Treatment of patients with recurrent hepatitis C after liver transplantation with
peginterferon alfa-2B plus ribavirin. Transplantation. 2006 Jul 15;82(1):43-7.
PubMed PMID: 16861940.


1275: Lamireau T, Martin S, Lallier M, Marcotte JE, Alvarez F. Liver
transplantation for cirrhosis in cystic fibrosis. Can J Gastroenterol. 2006
Jul;20(7):475-8. PubMed PMID: 16858500; PubMed Central PMCID: PMC2659915.


1276: Vieira R, Veloso J, Afonso A, Rodrigues A. Cutaneous alternariosis in a
liver transplant recipient. Rev Iberoam Micol. 2006 Jun;23(2):107-9. PubMed PMID:
16854189.


1277: Katz LH, Mor E, Brown M, Bar-Nathan N, Shaharabani E, Sulkes J, Pappo O,
Tur-Kaspa R, Ben-Ari Z. Recurrent hepatitis C virus disease after liver
transplantation and concurrent biliary tract complications: poor outcome. Clin
Transplant. 2006 Jul-Aug;20(4):465-70. PubMed PMID: 16842523.


1278: Hui CK, Lau E, Monto A, Kim M, Luk JM, Poon RT, Leung N, Lo CM, Fan ST, Lau
GK, Wright TL. Natural history of patients with recurrent chronic hepatitis C
virus and occult hepatitis B co-infection after liver transplantation. Am J
Transplant. 2006 Jul;6(7):1600-8. PubMed PMID: 16827860.


1279: Jain A, Menegus M, Mohanka R, Orloff M, Abt P, Mantry P, Bozorgzadeh A. HCV
antibody quantitative levels in liver transplant patients: do they have any
relevance in clinical practice? Exp Clin Transplant. 2006 Jun;4(1):475-80. PubMed
PMID: 16827647.


1280: Demetris AJ, Fontes P, Lunz JG 3rd, Specht S, Murase N, Marcos A. Wound
healing in the biliary tree of liver allografts. Cell Transplant. 2006;15 Suppl
1:S57-65. Review. PubMed PMID: 16826796.


1281: Carrión JA, Navasa M, Bosch J, Bruguera M, Gilabert R, Forns X. Transient
elastography for diagnosis of advanced fibrosis and portal hypertension in
patients with hepatitis C recurrence after liver transplantation. Liver Transpl. 
2006 Dec;12(12):1791-8. PubMed PMID: 16823833.


1282: Colombo C, Russo MC, Zazzeron L, Romano G. Liver disease in cystic
fibrosis. J Pediatr Gastroenterol Nutr. 2006 Jul;43 Suppl 1:S49-55. Review.
PubMed PMID: 16819402.


1283: Sokol RJ, Devereaux M, Dahl R, Gumpricht E. "Let there be
bile"--understanding hepatic injury in cholestasis. J Pediatr Gastroenterol Nutr.
2006 Jul;43 Suppl 1:S4-9. Review. PubMed PMID: 16819400.


1284: van de Bovenkamp M, Groothuis GMM, Meijer DKF, Slooff MJH, Olinga P. Human 
liver slices as an in vitro model to study toxicity-induced hepatic stellate cell
activation in a multicellular milieu. Chem Biol Interact. 2006 Jul
25;162(1):62-69. doi: 10.1016/j.cbi.2006.05.006. Epub 2006 May 17. PubMed PMID:
16815347.


1285: Mindikoglu AL, Regev A, Casanova-Romero PY, Bejarano PA, Martinez EJ,
Tzakis AG, Schiff ER. The impact of nonalcoholic fatty liver disease and the
metabolic syndrome on progression of fibrosis in patients with recurrent HCV
after liver transplantation. Transplant Proc. 2006 Jun;38(5):1440-4. PubMed PMID:
16797327.


1286: Shaw E, Castellote J, Santín M, Xiol X, Euba G, Gudiol C, Lopez C, Ariza X,
Gudiol F. Clinical features and outcome of spontaneous bacterial peritonitis in
HIV-infected cirrhotic patients: a case-control study. Eur J Clin Microbiol
Infect Dis. 2006 May;25(5):291-8. PubMed PMID: 16786375.


1287: Foxton MR, Quaglia A, Muiesan P, Heneghan MA, Portmann B, Norris S, Heaton 
ND, O'Grady JG. The impact of diabetes mellitus on fibrosis progression in
patients transplanted for hepatitis C. Am J Transplant. 2006 Aug;6(8):1922-9.
PubMed PMID: 16780550.


1288: Maloo M, Abt P, Kashyap R, Younan D, Zand M, Orloff M, Jain A, Pentland A, 
Scott G, Bozorgzadeh A. Nephrogenic systemic fibrosis among liver transplant
recipients: a single institution experience and topic update. Am J Transplant.
2006 Sep;6(9):2212-7. Epub 2006 Jun 19. PubMed PMID: 16780542.


1289: Yönem O, Ozkayar N, Balkanci F, Harmanci O, Sökmensüer C, Ersoy O,
Bayraktar Y. Is congenital hepatic fibrosis a pure liver disease? Am J
Gastroenterol. 2006 Jun;101(6):1253-9. PubMed PMID: 16771946.


1290: Mukherjee S, Lyden E. Impact of pegylated interferon alpha-2B and ribavirin
on hepatic fibrosis in liver transplant patients with recurrent hepatitis C: an
open-label series. Liver Int. 2006 Jun;26(5):529-35. PubMed PMID: 16761996.


1291: Cho JY, Suh KS, Lee HW, Cho EH, Yang SH, Cho YB, Yi NJ, Kim MA, Jang JJ,
Lee KU. Hypoattenuation in unenhanced CT reflects histological graft dysfunction 
and predicts 1-year mortality after living donor liver transplantation. Liver
Transpl. 2006 Sep;12(9):1403-11. PubMed PMID: 16724340.


1292: Rincón D, Ripoll C, Catalina MV, Salcedo M, Bañares R. Does interferon
improve portal hypertension? J Antimicrob Chemother. 2006 Jul;58(1):7-12. Epub
2006 May 23. Review. PubMed PMID: 16720569.


1293: Cholongitas E, Senzolo M, Standish R, Marelli L, Quaglia A, Patch D,
Dhillon AP, Burroughs AK. A systematic review of the quality of liver biopsy
specimens. Am J Clin Pathol. 2006 May;125(5):710-21. Review. PubMed PMID:
16707372.


1294: Fowell AJ, Iredale JP. Emerging therapies for liver fibrosis. Dig Dis.
2006;24(1-2):174-83. Review. PubMed PMID: 16699275.


1295: Gibelli NE, Tannuri U, Mello ES, Cançado ER, Santos MM, Ayoub AA,
Maksoud-Filho JG, Velhote MC, Silva MM, Pinho-Apezzato ML, Maksoud JG. Successful
treatment of de novo autoimmune hepatitis and cirrhosis after pediatric liver
transplantation. Pediatr Transplant. 2006 May;10(3):371-6. PubMed PMID: 16677364.


1296: Evans HM, Kelly DA, McKiernan PJ, Hübscher S. Progressive histological
damage in liver allografts following pediatric liver transplantation. Hepatology.
2006 May;43(5):1109-17. PubMed PMID: 16628633.


1297: Huang YH, Yu-Hsieh H, Huang CC, Shin-Mu VT, Tai MH, Chen CL, Chuang JH.
Liver hepcidin and stainable iron expression in biliary atresia. Pediatr Res.
2006 May;59(5):662-6. PubMed PMID: 16627878.


1298: De Kerckhove L, De Meyer M, Verbaandert C, Mourad M, Sokal E, Goffette P,
Geubel A, Karam V, Adam R, Lerut J. The place of liver transplantation in
Caroli's disease and syndrome. Transpl Int. 2006 May;19(5):381-8. PubMed PMID:
16623873.


1299: Jhaveri R, Grant W, Kauf TL, McHutchison J. The burden of hepatitis C virus
infection in children: estimated direct medical costs over a 10-year period. J
Pediatr. 2006 Mar;148(3):353-8. PubMed PMID: 16615966.


1300: Langrehr JM, Puhl G, Bahra M, Schmeding M, Spinelli A, Berg T, Schönemann
C, Krenn V, Neuhaus P, Neumann UP. Influence of donor/recipient HLA-matching on
outcome and recurrence of hepatitis C after liver transplantation. Liver Transpl.
2006 Apr;12(4):644-51. PubMed PMID: 16555324.


1301: Guo L, Orrego M, Rodriguez-Luna H, Balan V, Byrne T, Chopra K, Douglas DD, 
Harrison E, Moss A, Reddy KS, Williams JW, Rakela J, Mulligan D, Vargas HE.
Living donor liver transplantation for hepatitis C-related cirrhosis: no
difference in histological recurrence when compared to deceased donor liver
transplantation recipients. Liver Transpl. 2006 Apr;12(4):560-5. PubMed PMID:
16555313.


1302: Lefkowitch JH. Hepatobiliary pathology. Curr Opin Gastroenterol. 2006
May;22(3):198-208. Review. PubMed PMID: 16550033.


1303: Heydtmann M, Freshwater D, Dudley T, Lai V, Palmer S, Hübscher S, Mutimer
D. Pegylated interferon alpha-2b for patients with HCV recurrence and graft
fibrosis following liver transplantation. Am J Transplant. 2006 Apr;6(4):825-33. 
PubMed PMID: 16539640.


1304: Belli LS, Burra P, Poli F, Battista Alberti A, Silini E, Zavaglia C,
Fagiuoli S, Prando D, Espadas de Arias A, Boninsegna S, Tinelli C, Scalamogna M, 
de Carlis L, Pinzello G. HLA-DRB1 donor-recipient mismatch affects the outcome of
hepatitis C disease recurrence after liver transplantation. Gastroenterology.
2006 Mar;130(3):695-702. PubMed PMID: 16530511.


1305: Berenguer M, Aguilera V, Prieto M, San Juan F, Rayón JM, Benlloch S,
Berenguer J. Effect of calcineurin inhibitors on survival and histologic disease 
severity in HCV-infected liver transplant recipients. Liver Transpl. 2006
May;12(5):762-7. PubMed PMID: 16528713.


1306: Hilgard P, Kahraman A, Lehmann N, Seltmann C, Beckebaum S, Ross RS, Baba
HA, Malago M, Broelsch CE, Gerken G. Cyclosporine versus tacrolimus in patients
with HCV infection after liver transplantation: effects on virus replication and 
recurrent hepatitis. World J Gastroenterol. 2006 Feb 7;12(5):697-702. PubMed
PMID: 16521181; PubMed Central PMCID: PMC4066118.


1307: Pacholczyk M, Łagiewska B, Gontarczyk GW, Adadyński L, Chmura A, Wasiak D, 
Samsel R, Malanowski P, Perkowska-Ptasińska A, Rowiński W. Biliary complications 
following liver transplantation: single-center experience. Transplant Proc. 2006 
Jan-Feb;38(1):247-9. PubMed PMID: 16504715.


1308: Sańko-Resmer J, Paczek L, Wyzgał J, Ziółkowski J, Ciszek M, Alsharabi A,
Grzelak I, Paluszkiewicz R, Patkowski W, Krawczyk M. Biliary liver cirrhosis
secondary to cystic fibrosis: a rare indication for liver transplantation.
Transplant Proc. 2006 Jan-Feb;38(1):212-4. PubMed PMID: 16504705.


1309: Hałoń A, Patrzałek D, Rabczyński J. Hepatic steatosis in liver transplant
donors: rare phenomenon or common feature of donor population? Transplant Proc.
2006 Jan-Feb;38(1):193-5. PubMed PMID: 16504700.


1310: Habib S, Shakil O, Couto OF, Demetris AJ, Fung JJ, Marcos A, Chopra K.
Caroli's disease and orthotopic liver transplantation. Liver Transpl. 2006
Mar;12(3):416-21. PubMed PMID: 16498655.


1311: Blasco A, Forns X, Carrión JA, García-Pagán JC, Gilabert R, Rimola A,
Miquel R, Bruguera M, García-Valdecasas JC, Bosch J, Navasa M. Hepatic venous
pressure gradient identifies patients at risk of severe hepatitis C recurrence
after liver transplantation. Hepatology. 2006 Mar;43(3):492-9. PubMed PMID:
16496308.


1312: Nair S, Loss GE, Cohen AJ, Eason JD. Induction with rabbit antithymocyte
globulin versus induction with corticosteroids in liver transplantation: impact
on recurrent hepatitis C virus infection. Transplantation. 2006 Feb
27;81(4):620-2. PubMed PMID: 16495812.


1313: Schemmer P, Radeleff B, Flechtenmacher C, Mehrabi A, Richter GM, Buchler
MW, Schmidt J. TIPSS for variceal hemorrhage after living related liver
transplantation: a dangerous indication. World J Gastroenterol. 2006 Jan
21;12(3):493-5. PubMed PMID: 16489658; PubMed Central PMCID: PMC4066077.


1314: Fabris C, Smirne C, Toniutto P, Colletta C, Rapetti R, Minisini R, Falleti 
E, Pirisi M. Assessment of liver fibrosis progression in patients with chronic
hepatitis C and normal alanine aminotransferase values: the role of AST to the
platelet ratio index. Clin Biochem. 2006 Apr;39(4):339-43. Epub 2006 Feb 20.
PubMed PMID: 16487951.


1315: Berenguer M, Aguilera V, Prieto M, San Juan F, Rayón JM, Benlloch S,
Berenguer J. Significant improvement in the outcome of HCV-infected transplant
recipients by avoiding rapid steroid tapering and potent induction
immunosuppression. J Hepatol. 2006 Apr;44(4):717-22. Epub 2006 Feb 6. PubMed
PMID: 16487616.


1316: Ben-Ari Z, Tambur AR, Pappo O, Sulkes J, Pravica V, Hutchinson I, Klein T, 
Tur-Kaspa R, Mor E. Platelet-derived growth factor gene polymorphism in recurrent
hepatitis C infection after liver transplantation. Transplantation. 2006 Feb
15;81(3):392-7. PubMed PMID: 16477226.


1317: Takada Y, Haga H, Ito T, Nabeshima M, Ogawa K, Kasahara M, Oike F, Ueda M, 
Egawa H, Tanaka K. Clinical outcomes of living donor liver transplantation for
hepatitis C virus (HCV)-positive patients. Transplantation. 2006 Feb
15;81(3):350-4. PubMed PMID: 16477219.


1318: Tisone G, Orlando G, Cardillo A, Palmieri G, Manzia TM, Baiocchi L,
Lionetti R, Anselmo A, Toti L, Angelico M. Complete weaning off immunosuppression
in HCV liver transplant recipients is feasible and favourably impacts on the
progression of disease recurrence. J Hepatol. 2006 Apr;44(4):702-9. Epub 2006 Jan
4. PubMed PMID: 16473433.


1319: Kuo A, Terrault NA. Management of hepatitis C in liver transplant
recipients. Am J Transplant. 2006 Mar;6(3):449-58. Review. PubMed PMID: 16468953.


1320: Gong N, Li G, Xiao J, Guo H, Ye Q. Impact of MAPK cascade pathway and P53
pathway upon liver transplant. J Huazhong Univ Sci Technolog Med Sci.
2005;25(5):555-7. PubMed PMID: 16463673.


1321: Kimball P, Baker M, Fisher RA. Allograft TNFbeta and IL16 polymorphisms
influence HCV recurrence and severity after liver transplantation. Liver Transpl.
2006 Feb;12(2):247-52. PubMed PMID: 16447204.


1322: López-Labrador FX, Bracho MA, Berenguer M, Coscollà M, Rayón JM, Prieto M, 
Carrasco D, Gómez MD, Moya A, González-Candelas F. Genetic similarity of
hepatitis C virus and fibrosis progression in chronic and recurrent infection
after liver transplantation. J Viral Hepat. 2006 Feb;13(2):104-15. PubMed PMID:
16436128.


1323: Albanis E, Friedman SL. Antifibrotic agents for liver disease. Am J
Transplant. 2006 Jan;6(1):12-9. Review. PubMed PMID: 16433751.


1324: Heneghan MA, Al-Chalabi T, McFarlane IG. Cost-effectiveness of
pharmacotherapy for autoimmune hepatitis. Expert Opin Pharmacother. 2006
Feb;7(2):145-56. Review. PubMed PMID: 16433580.


1325: Pal S, Radhakrishna P, Sahni P, Pande GK, Nundy S, Chattopadhyay TK.
Prophylactic surgery in non-cirrhotic portal fibrosis:is it worthwhile? Indian J 
Gastroenterol. 2005 Nov-Dec;24(6):239-42. PubMed PMID: 16424619.


1326: Smith MW, Walters KA, Korth MJ, Fitzgibbon M, Proll S, Thompson JC, Yeh MM,
Shuhart MC, Furlong JC, Cox PP, Thomas DL, Phillips JD, Kushner JP, Fausto N,
Carithers RL Jr, Katze MG. Gene expression patterns that correlate with hepatitis
C and early progression to fibrosis in liver transplant recipients.
Gastroenterology. 2006 Jan;130(1):179-87. PubMed PMID: 16401481.


1327: Coccoli P, Cordone G, Bruno M, Parrilli G. Relapse response to interferon
and ribavirin in liver transplant recipient with hepatitis C recurrence.
Transplant Proc. 2005 Dec;37(10):4406-7. PubMed PMID: 16387132.


1328: Oton E, Barcena R, Garcia-Garzon S, Moreno-Zamora A, Moreno A,
Garcia-Gonzalez M, Blesa C, Foruny JR, Ruiz P. Pegylated interferon and ribavirin
for the recurrence of chronic hepatitis C genotype 1 in transplant patients.
Transplant Proc. 2005 Nov;37(9):3963-4. PubMed PMID: 16386597.


1329: Shteyer E, Ramm GA, Xu C, White FV, Shepherd RW. Outcome after
portoenterostomy in biliary atresia: pivotal role of degree of liver fibrosis and
intensity of stellate cell activation. J Pediatr Gastroenterol Nutr. 2006
Jan;42(1):93-9. PubMed PMID: 16385261.


1330: Watt KD, Lyden ER, Gulizia JM, McCashland TM. Recurrent hepatitis C
posttransplant: early preservation injury may predict poor outcome. Liver
Transpl. 2006 Jan;12(1):134-9. PubMed PMID: 16382465.


1331: Ocama P, Opio CK, Lee WM. Hepatitis B virus infection: current status. Am J
Med. 2005 Dec;118(12):1413. Review. PubMed PMID: 16378788.


1332: Kerkar N, Norton K, Suchy FJ. The hepatic fibrocystic diseases. Clin Liver 
Dis. 2006 Feb;10(1):55-71, v-vi. Review. PubMed PMID: 16376794.


1333: Fabris C, Toniutto P, Bitetto D, Minisini R, Smirne C, Caldato M, Pirisi M.
Low fibrosis progression of recurrent hepatitis C in apolipoprotein E epsilon4
carriers: relationship with the blood lipid profile. Liver Int. 2005
Dec;25(6):1128-35. PubMed PMID: 16343062.


1334: Stephenne X, Najimi M, Janssen M, Reding R, de Ville de Goyet J, Sokal EM. 
Liver allograft radiotherapy to treat rejection in children: efficacy in
orthotopic liver transplantation and long-term safety. Liver Int. 2005
Dec;25(6):1108-13. PubMed PMID: 16343059.


1335: Balzan S, Belghiti J, Farges O, Ogata S, Sauvanet A, Delefosse D, Durand F.
The "50-50 criteria" on postoperative day 5: an accurate predictor of liver
failure and death after hepatectomy. Ann Surg. 2005 Dec;242(6):824-8, discussion 
828-9. PubMed PMID: 16327492; PubMed Central PMCID: PMC1409891.


1336: Sieders E, Hepkema BG, Peeters PM, TenVergert EM, de Jong KP, Porte RJ,
Bijleveld CM, van den Berg AP, Lems SP, Gouw AS, Slooff MJ. The effect of HLA
mismatches, shared cross-reactive antigen groups, and shared HLA-DR antigens on
the outcome after pediatric liver transplantation. Liver Transpl. 2005
Dec;11(12):1541-9. PubMed PMID: 16315307.


1337: Jonas MM. The role of liver transplantation in cystic fibrosis re-examined.
Liver Transpl. 2005 Dec;11(12):1463-5. PubMed PMID: 16315291.


1338: Hadjiliadis D, Madill J, Chaparro C, Tsang A, Waddell TK, Singer LG,
Hutcheon MA, Keshavjee S, Elizabeth Tullis D. Incidence and prevalence of
diabetes mellitus in patients with cystic fibrosis undergoing lung
transplantation before and after lung transplantation. Clin Transplant. 2005
Dec;19(6):773-8. PubMed PMID: 16313324.


1339: Uemura T, Sanchez EQ, Ikegami T, Watkins D, Narasimhan G, McKenna GJ,
Chinnakotla S, Dawson S 3rd, Randall HB, Levy MF, Goldstein RM, Klintmalm GB.
Successful combined liver and kidney transplant for COACH syndrome and 5-yr
follow-up. Clin Transplant. 2005 Dec;19(6):717-20. PubMed PMID: 16313315.


1340: Fridell JA, Vianna R, Kwo PY, Howenstine M, Sannuti A, Molleston JP,
Pescovitz MD, Tector AJ. Simultaneous liver and pancreas transplantation in
patients with cystic fibrosis. Transplant Proc. 2005 Oct;37(8):3567-9. PubMed
PMID: 16298663.


1341: Salizzoni M, Cerutti E, Romagnoli R, Lupo F, Franchello A, Zamboni F,
Gennari F, Strignano P, Ricchiuti A, Brunati A, Schellino MM, Ottobrelli A,
Marzano A, Lavezzo B, David E, Rizzetto M. The first one thousand liver
transplants in Turin: a single-center experience in Italy. Transpl Int. 2005
Dec;18(12):1328-35. PubMed PMID: 16297051.


1342: Meyburg J, Hoffmann GF. Liver transplantation for inborn errors of
metabolism. Transplantation. 2005 Sep 27;80(1 Suppl):S135-7. Review. PubMed PMID:
16286891.


1343: Toniutto P, Fabris C, Avellini C, Minisini R, Bitetto D, Rossi E, Smirne C,
Pirisi M. Excess body weight, liver steatosis, and early fibrosis progression due
to hepatitis C recurrence after liver transplantation. World J Gastroenterol.
2005 Oct 14;11(38):5944-50. PubMed PMID: 16273604; PubMed Central PMCID:
PMC4436715.


1344: Berenguer M. Recurrent allograft disease: viral hepatitis. Acta
Gastroenterol Belg. 2005 Jul-Sep;68(3):337-46. Review. PubMed PMID: 16268421.


1345: Gooding I, Dondos V, Gyi KM, Hodson M, Westaby D. Variceal hemorrhage and
cystic fibrosis: outcomes and implications for liver transplantation. Liver
Transpl. 2005 Dec;11(12):1522-6. PubMed PMID: 16258952.


1346: Rodrigues F, Kallas M, Nash R, Cheeseman P, D'Antiga L, Rela M, Heaton ND, 
Mieli-Vergani G. Neonatal hemochromatosis--medical treatment vs. transplantation:
the king's experience. Liver Transpl. 2005 Nov;11(11):1417-24. Erratum in: Liver 
Transpl. 2014 Nov;20(11):1427. Dosage error in article text. PubMed PMID:
16237701.
[truncated: 52,793 more chars]
