# Supplementary material for: Performance of transient elastography and serum fibrosis biomarkers for non-invasive evaluation of recurrent fibrosis after liver transplantation: A meta-analysis
Source: PLoS One. 2017 Sep 27;12(9):e0185192. doi: 10.1371/journal.pone.0185192 (PMC5617176; doi:10.1371/journal.pone.0185192)
Supplement: S2 File — (TXT) [file pone.0185192.s003.txt]

1: Carrión JA, Fernández-Varo G, Bruguera M, García-Pagán JC, García-Valdecasas
JC, Pérez-Del-Pulgar S, Forns X, Jiménez W, Navasa M. Serum fibrosis markers
identify patients with mild and progressive hepatitis C recurrence after liver
transplantation. Gastroenterology. 2010 Jan;138(1):147-58.e1. doi:
10.1053/j.gastro.2009.09.047. Epub 2009 Sep 26. PubMed PMID: 19786026.


2: Mayo MJ, Parkes J, Adams-Huet B, Combes B, Mills AS, Markin RS, Rubin R,
Wheeler D, Contos M, West AB, Saldana S, Getachew Y, Butsch R, Luketic V, Peters 
M, Di Bisceglie A, Bass N, Lake J, Boyer T, Martinez E, Boyer J, Garcia-Tsao G,
Barnes D, Rosenberg WM. Prediction of clinical outcomes in primary biliary
cirrhosis by serum enhanced liver fibrosis assay. Hepatology. 2008
Nov;48(5):1549-57. doi: 10.1002/hep.22517. PubMed PMID: 18846542; PubMed Central 
PMCID: PMC2597274.


3: Pungpapong S, Nunes DP, Krishna M, Nakhleh R, Chambers K, Ghabril M, Dickson
RC, Hughes CB, Steers J, Nguyen JH, Keaveny AP. Serum fibrosis markers can
predict rapid fibrosis progression after liver transplantation for hepatitis C.
Liver Transpl. 2008 Sep;14(9):1294-302. doi: 10.1002/lt.21508. PubMed PMID:
18756457.
