# Supplementary material for: Performance of transient elastography and serum fibrosis biomarkers for non-invasive evaluation of recurrent fibrosis after liver transplantation: A meta-analysis
Source: PLoS One. 2017 Sep 27;12(9):e0185192. doi: 10.1371/journal.pone.0185192 (PMC5617176; doi:10.1371/journal.pone.0185192)
Supplement: S3 File — (TXT) [file pone.0185192.s004.txt]

1: Peng W, Li C, Wen TF, Yan LN, Li B, Wang WT, Yang JY, Xu MQ. Postoperative
aspartate aminotransferase to platelet ratio index change predicts prognosis for 
hepatocellular carcinoma. Medicine (Baltimore). 2016 Jul;95(30):e4160. doi:
10.1097/MD.0000000000004160. PubMed PMID: 27472685; PubMed Central PMCID:
PMC5265822.


2: D'Souza RS, Neves Souza L, Isted A, Fitzpatrick E, Vimalesvaran S, Cotoi C,
Amin S, Heaton N, Quaglia A, Dhawan A. AST-to-platelet ratio index in
non-invasive assessment of long-term graft fibrosis following pediatric liver
transplantation. Pediatr Transplant. 2016 Mar;20(2):222-6. doi:
10.1111/petr.12661. Epub 2016 Jan 25. PubMed PMID: 26806646.


3: Derbala M, Elbadri ME, Amer AM, AlKaabi S, Sultan KH, Kamel YM, Elsayed EH,
Avades TY, Chandra P, Shebl FM. Aspartate transaminase to platelet ratio index in
hepatitis C virus and Schistosomiasis coinfection. World J Gastroenterol. 2015
Dec 14;21(46):13132-9. doi: 10.3748/wjg.v21.i46.13132. PubMed PMID: 26674154;
PubMed Central PMCID: PMC4674732.


4: Bhat M, Ghali P, Rollet-Kurhajec KC, Bhat A, Wong P, Deschenes M, Sebastiani
G. Serum fibrosis biomarkers predict death and graft loss in liver
transplantation recipients. Liver Transpl. 2015 Nov;21(11):1383-94. doi:
10.1002/lt.24217. Epub 2015 Oct 17. PubMed PMID: 26194602.


5: Sebastiani G, Alshaalan R, Wong P, Rubino M, Salman A, Metrakos P, Deschenes
M, Ghali P. Prognostic Value of Non-Invasive Fibrosis and Steatosis Tools,
Hepatic Venous Pressure Gradient (HVPG) and Histology in Nonalcoholic
Steatohepatitis. PLoS One. 2015 Jun 17;10(6):e0128774. doi:
10.1371/journal.pone.0128774. eCollection 2015. PubMed PMID: 26083565; PubMed
Central PMCID: PMC4471234.


6: Suominen JS, Lampela H, Heikkilä P, Lohi J, Jalanko H, Pakarinen MP. APRi
predicts native liver survival by reflecting portal fibrogenesis and hepatic
neovascularization at the time of portoenterostomy in biliary atresia. J Pediatr 
Surg. 2015 Sep;50(9):1528-31. doi: 10.1016/j.jpedsurg.2014.11.046. Epub 2014 Nov 
28. PubMed PMID: 25783319.


7: Martínez-Macías RF, Cordero-Pérez P, Juárez-Rodríguez OA, Chen-López CY,
Martínez-Carrillo FM, Alarcón-Galván G, Mercado-Hernández R, Muñoz-Espinosa LE.
Interferon-based therapy delays but metabolic comorbidity accelerates progression
of chronic hepatitis C. Ann Hepatol. 2015 Jan-Feb;14(1):36-45. PubMed PMID:
25536640.


8: Wildner D, Strobel D, Konturek PC, Görtz RS, Croner RS, Neurath MF, Zopf S.
Impact of acoustic radiation force impulse imaging in clinical practice of
patients after orthotopic liver transplantation. Med Sci Monit. 2014 Oct
24;20:2027-35. doi: 10.12659/MSM.891126. PubMed PMID: 25342166; PubMed Central
PMCID: PMC4218901.


9: Tanaka S, Iimuro Y, Hirano T, Hai S, Suzumura K, Fujimoto J. Prediction of
Postoperative Hepatic Failure after Liver Resection for Hepatocellular Carcinoma:
Significance of the Aspartate Aminotransferase-to-Platelet Ratio Index.
Hepatogastroenterology. 2014 May;61(131):755-61. PubMed PMID: 26176070.


10: Trivedi PJ, Bruns T, Cheung A, Li KK, Kittler C, Kumagi T, Shah H, Corbett C,
Al-Harthy N, Acarsu U, Coltescu C, Tripathi D, Stallmach A, Neuberger J, Janssen 
HL, Hirschfield GM. Optimising risk stratification in primary biliary cirrhosis: 
AST/platelet ratio index predicts outcome independent of ursodeoxycholic acid
response. J Hepatol. 2014 Jun;60(6):1249-58. doi: 10.1016/j.jhep.2014.01.029.
Epub 2014 Feb 15. PubMed PMID: 24548531.


11: Vergniol J, Boursier J, Coutzac C, Bertrais S, Foucher J, Angel C, Chermak F,
Hubert IF, Merrouche W, Oberti F, de Lédinghen V, Calès P. Evolution of
noninvasive tests of liver fibrosis is associated with prognosis in patients with
chronic hepatitis C. Hepatology. 2014 Jul;60(1):65-76. doi: 10.1002/hep.27069.
PubMed PMID: 24519328.


12: Chinnaratha MA, Jeffrey GP, MacQuillan G, Rossi E, de Boer BW, Speers DJ,
Adams LA. Prediction of morbidity and mortality in patients with chronic
hepatitis C by non-invasive liver fibrosis models. Liver Int. 2014
May;34(5):720-7. doi: 10.1111/liv.12306. Epub 2013 Sep 4. PubMed PMID: 24034439.


13: Angulo P, Bugianesi E, Bjornsson ES, Charatcharoenwitthaya P, Mills PR,
Barrera F, Haflidadottir S, Day CP, George J. Simple noninvasive systems predict 
long-term outcomes of patients with nonalcoholic fatty liver disease.
Gastroenterology. 2013 Oct;145(4):782-9.e4. doi: 10.1053/j.gastro.2013.06.057.
Epub 2013 Jul 13. PubMed PMID: 23860502; PubMed Central PMCID: PMC3931256.


14: Davenport M, Parsons C, Tizzard S, Hadzic N. Steroids in biliary atresia:
single surgeon, single centre, prospective study. J Hepatol. 2013
Nov;59(5):1054-8. doi: 10.1016/j.jhep.2013.06.012. Epub 2013 Jun 25. PubMed PMID:
23811305.


15: de Lédinghen V, Vergniol J, Barthe C, Foucher J, Chermak F, Le Bail B,
Merrouche W, Bernard PH. Non-invasive tests for fibrosis and liver stiffness
predict 5-year survival of patients chronically infected with hepatitis B virus. 
Aliment Pharmacol Ther. 2013 May;37(10):979-88. doi: 10.1111/apt.12307. Epub 2013
Apr 5. PubMed PMID: 23557139.


16: Isgro G, Calvaruso V, Andreana L, Luong TV, Garcovich M, Manousou P,
Alibrandi A, Maimone S, Marelli L, Davies N, Patch D, Dhillon AP, Burroughs AK.
The relationship between transient elastography and histological collagen
proportionate area for assessing fibrosis in chronic viral hepatitis. J
Gastroenterol. 2013 Aug;48(8):921-9. doi: 10.1007/s00535-012-0694-9. Epub 2012
Nov 3. PubMed PMID: 23124603.


17: Venturi C, Sempoux C, Bueno J, Ferreres Pinas JC, Bourdeaux C,
Abarca-Quinones J, Rahier J, Reding R. Novel histologic scoring system for
long-term allograft fibrosis after liver transplantation in children. Am J
Transplant. 2012 Nov;12(11):2986-96. doi: 10.1111/j.1600-6143.2012.04210.x. Epub 
2012 Aug 6. PubMed PMID: 22882699.


18: de Oliveira Fdos S, Kieling CO, dos Santos JL, de Leon Lima PP, Vieira S,
Meurer L, da Silveira TR, Matte U. Serum and tissue transforming [corrected]
growth factor β1 in children with biliary atresia. J Pediatr Surg. 2010
Sep;45(9):1784-90. doi: 10.1016/j.jpedsurg.2010.04.007. Erratum in: J Pediatr
Surg. 2011 Apr;46(4):791. PubMed PMID: 20850621.


19: Matas M, Picornell A, Cifuentes C, Payeras A, Bassa A, Homar F,
López-Labrador FX, Moya A, Ramon MM, Castro JA. Relating the liver damage with
hepatitis C virus polymorphism in core region and human variables in
HIV-1-coinfected patients. Infect Genet Evol. 2010 Dec;10(8):1252-61. doi:
10.1016/j.meegid.2010.08.009. Epub 2010 Aug 21. PubMed PMID: 20732459.


20: Cholongitas E, Tsochatzis E, Goulis J, Burroughs AK. Noninvasive tests for
evaluation of fibrosis in HCV recurrence after liver transplantation: a
systematic review. Transpl Int. 2010 Sep;23(9):861-70. doi:
10.1111/j.1432-2277.2010.01142.x. Review. Erratum in: Transpl Int. 2010
Nov;23(11):1190. PubMed PMID: 20704691.


21: Mangus RS, O'Connor MG, Tector AJ, Lim JD, Vianna RM. Use of the aspartate
aminotransferase to platelet ratio index to follow liver fibrosis progression in 
infants with short gut. J Pediatr Surg. 2010 Jun;45(6):1266-73. doi:
10.1016/j.jpedsurg.2010.02.098. PubMed PMID: 20620330.


22: Pissaia A Jr, Borderie D, Bernard D, Scatton O, Calmus Y, Conti F. APRI and
FIB-4 Scores Are Useful After Liver Transplantation Independently of Etiology.
Transplant Proc. 2009 Mar;41(2):679-81. doi: 10.1016/j.transproceed.2008.12.014. 
PubMed PMID: 19328955.


23: Borsoi Viana MS, Takei K, Collarile Yamaguti DC, Guz B, Strauss E. Use of AST
platelet ratio index (APRI Score) as an alternative to liver biopsy for treatment
indication in chronic hepatitis C. Ann Hepatol. 2009 Jan-Mar;8(1):26-31. PubMed
PMID: 19221530.


24: Corradi F, Piscaglia F, Flori S, D'Errico-Grigioni A, Vasuri F, Tamé MR,
Andreone P, Boni P, Gianstefani A, Bolondi L; Bologna Liver Transplantation
Group. Assessment of liver fibrosis in transplant recipients with recurrent HCV
infection: usefulness of transient elastography. Dig Liver Dis. 2009
Mar;41(3):217-25. doi: 10.1016/j.dld.2008.06.009. Epub 2008 Jul 30. PubMed PMID: 
18672413.


25: Toniutto P, Fabris C, Bitetto D, Falleti E, Avellini C, Rossi E, Smirne C,
Minisini R, Pirisi M. Role of AST to platelet ratio index in the detection of
liver fibrosis in patients with recurrent hepatitis C after liver
transplantation. J Gastroenterol Hepatol. 2007 Nov;22(11):1904-8. PubMed PMID:
17914968.


26: Fabris C, Smirne C, Toniutto P, Colletta C, Rapetti R, Minisini R, Falleti E,
Pirisi M. Assessment of liver fibrosis progression in patients with chronic
hepatitis C and normal alanine aminotransferase values: the role of AST to the
platelet ratio index. Clin Biochem. 2006 Apr;39(4):339-43. Epub 2006 Feb 20.
PubMed PMID: 16487951.
