# Supplementary material for: Performance of transient elastography and serum fibrosis biomarkers for non-invasive evaluation of recurrent fibrosis after liver transplantation: A meta-analysis
Source: PLoS One. 2017 Sep 27;12(9):e0185192. doi: 10.1371/journal.pone.0185192 (PMC5617176; doi:10.1371/journal.pone.0185192)
Supplement: S4 File — (TXT) [file pone.0185192.s005.txt]

1: Butt AA, Ren Y, Marks K, Shaikh OS, Sherman KE; ERCHIVES study. Do directly
acting antiviral agents for HCV increase the risk of hepatic decompensation and
decline in renal function? Results from ERCHIVES. Aliment Pharmacol Ther. 2017
Jan;45(1):150-159. doi: 10.1111/apt.13837. Epub 2016 Nov 4. PubMed PMID:
27813162.


2: Bhat M, Ghali P, Rollet-Kurhajec KC, Bhat A, Wong P, Deschenes M, Sebastiani
G. Serum fibrosis biomarkers predict death and graft loss in liver
transplantation recipients. Liver Transpl. 2015 Nov;21(11):1383-94. doi:
10.1002/lt.24217. Epub 2015 Oct 17. PubMed PMID: 26194602.


3: Sebastiani G, Alshaalan R, Wong P, Rubino M, Salman A, Metrakos P, Deschenes
M, Ghali P. Prognostic Value of Non-Invasive Fibrosis and Steatosis Tools,
Hepatic Venous Pressure Gradient (HVPG) and Histology in Nonalcoholic
Steatohepatitis. PLoS One. 2015 Jun 17;10(6):e0128774. doi:
10.1371/journal.pone.0128774. eCollection 2015. PubMed PMID: 26083565; PubMed
Central PMCID: PMC4471234.


4: Umemura T, Joshita S, Sekiguchi T, Usami Y, Shibata S, Kimura T, Komatsu M,
Matsumoto A, Ota M, Tanaka E. Serum Wisteria floribunda Agglutinin-Positive
Mac-2-Binding Protein Level Predicts Liver Fibrosis and Prognosis in Primary
Biliary Cirrhosis. Am J Gastroenterol. 2015 Jun;110(6):857-64. doi:
10.1038/ajg.2015.118. Epub 2015 Apr 28. PubMed PMID: 25916223.


5: Vergniol J, Boursier J, Coutzac C, Bertrais S, Foucher J, Angel C, Chermak F, 
Hubert IF, Merrouche W, Oberti F, de Lédinghen V, Calès P. Evolution of
noninvasive tests of liver fibrosis is associated with prognosis in patients with
chronic hepatitis C. Hepatology. 2014 Jul;60(1):65-76. doi: 10.1002/hep.27069.
PubMed PMID: 24519328.


6: Chinnaratha MA, Jeffrey GP, MacQuillan G, Rossi E, de Boer BW, Speers DJ,
Adams LA. Prediction of morbidity and mortality in patients with chronic
hepatitis C by non-invasive liver fibrosis models. Liver Int. 2014
May;34(5):720-7. doi: 10.1111/liv.12306. Epub 2013 Sep 4. PubMed PMID: 24034439.


7: Angulo P, Bugianesi E, Bjornsson ES, Charatcharoenwitthaya P, Mills PR,
Barrera F, Haflidadottir S, Day CP, George J. Simple noninvasive systems predict 
long-term outcomes of patients with nonalcoholic fatty liver disease.
Gastroenterology. 2013 Oct;145(4):782-9.e4. doi: 10.1053/j.gastro.2013.06.057.
Epub 2013 Jul 13. PubMed PMID: 23860502; PubMed Central PMCID: PMC3931256.


8: de Lédinghen V, Vergniol J, Barthe C, Foucher J, Chermak F, Le Bail B,
Merrouche W, Bernard PH. Non-invasive tests for fibrosis and liver stiffness
predict 5-year survival of patients chronically infected with hepatitis B virus. 
Aliment Pharmacol Ther. 2013 May;37(10):979-88. doi: 10.1111/apt.12307. Epub 2013
Apr 5. PubMed PMID: 23557139.


9: Vergniol J, Foucher J, Terrebonne E, Bernard PH, le Bail B, Merrouche W,
Couzigou P, de Ledinghen V. Noninvasive tests for fibrosis and liver stiffness
predict 5-year outcomes of patients with chronic hepatitis C. Gastroenterology.
2011 Jun;140(7):1970-9, 1979.e1-3. doi: 10.1053/j.gastro.2011.02.058. Epub 2011
Mar 2. PubMed PMID: 21376047.


10: Matas M, Picornell A, Cifuentes C, Payeras A, Bassa A, Homar F,
López-Labrador FX, Moya A, Ramon MM, Castro JA. Relating the liver damage with
hepatitis C virus polymorphism in core region and human variables in
HIV-1-coinfected patients. Infect Genet Evol. 2010 Dec;10(8):1252-61. doi:
10.1016/j.meegid.2010.08.009. Epub 2010 Aug 21. PubMed PMID: 20732459.


11: Beckebaum S, Iacob S, Klein CG, Dechêne A, Varghese J, Baba HA, Sotiropoulos 
GC, Paul A, Gerken G, Cicinnati VR. Assessment of allograft fibrosis by transient
elastography and noninvasive biomarker scoring systems in liver transplant
patients. Transplantation. 2010 Apr 27;89(8):983-93. doi:
10.1097/TP.0b013e3181cc66ca. PubMed PMID: 20335832.


12: Kamphues C, Lotz K, Röcken C, Berg T, Eurich D, Pratschke J, Neuhaus P,
Neumann UP. Chances and limitations of non-invasive tests in the assessment of
liver fibrosis in liver transplant patients. Clin Transplant. 2010
Sep-Oct;24(5):652-9. doi: 10.1111/j.1399-0012.2009.01152.x. PubMed PMID:
19925459.


13: Pissaia A Jr, Borderie D, Bernard D, Scatton O, Calmus Y, Conti F. APRI and
FIB-4 Scores Are Useful After Liver Transplantation Independently of Etiology.
Transplant Proc. 2009 Mar;41(2):679-81. doi: 10.1016/j.transproceed.2008.12.014. 
PubMed PMID: 19328955.
