# Supplementary material for: Performance of transient elastography and serum fibrosis biomarkers for non-invasive evaluation of recurrent fibrosis after liver transplantation: A meta-analysis
Source: PLoS One. 2017 Sep 27;12(9):e0185192. doi: 10.1371/journal.pone.0185192 (PMC5617176; doi:10.1371/journal.pone.0185192)
Supplement: S5 File — (TXT) [file pone.0185192.s006.txt]

1: Couto I, Victoria M, Veloso VG, Rodrigues L, Grinsztejn B, Lacerda M, Victoria
F, Perazzo H. Prevalence and predictors for compensated Advanced Chronic Liver
Disease (c-ACLD) in patients with chronic Hepatitis Delta Virus (HDV) infection. 
PLoS One. 2017 Mar 22;12(3):e0174453. doi: 10.1371/journal.pone.0174453.
eCollection 2017. PubMed PMID: 28329027; PubMed Central PMCID: PMC5362235.


2: Han MA, Saouaf R, Ayoub W, Todo T, Mena E, Noureddin M. Magnetic resonance
imaging and transient elastography in the management of Nonalcoholic Fatty Liver 
Disease (NAFLD). Expert Rev Clin Pharmacol. 2017 Apr;10(4):379-390. doi:
10.1080/17512433.2017.1299573. Epub 2017 Mar 9. Review. PubMed PMID: 28277807.


3: Núñez-Torres R, Macías J, Mancebo M, Frías M, Dolci G, Téllez F, Merino D,
Merchante N, Gómez-Mateos J, Guaraldi G, Rivero-Juárez A, Pineda JA, Real LM;
HEPAVIR-esteatosis Study Group. The PNPLA3 Genetic Variant rs738409 Influences
the Progression to Cirrhosis in HIV/Hepatitis C Virus Coinfected Patients. PLoS
One. 2016 Dec 14;11(12):e0168265. doi: 10.1371/journal.pone.0168265. eCollection 
2016. PubMed PMID: 27973562; PubMed Central PMCID: PMC5156377.


4: Berge E, Otón E, Reina Z, Díaz L, Márquez A, Cejas L, Acosta S, Pérez F.
Predictors of Poor Prognosis in Recurrent Hepatitis C After Liver
Transplantation. Transplant Proc. 2016 Nov;48(9):2997-2999. doi:
10.1016/j.transproceed.2016.07.043. PubMed PMID: 27932129.


5: San Segundo D, Alonso C, Ruiz P, Roman I, Arias-Loste MT, Cuadrado A, Puente
A, Casafont F, López-Hoyos M, Crespo J, Fábrega E. De Novo Donor-Specific
Anti-Human Leukocyte Antigen Antibody Detection in Long-Term Adult Liver
Transplantation. Transplant Proc. 2016 Nov;48(9):2980-2982. doi:
10.1016/j.transproceed.2016.08.037. PubMed PMID: 27932124.


6: Ying HY, Lu LG, Jing DD, Ni XS. Accuracy of transient elastography in the
assessment of chronic hepatitis C-related liver cirrhosis. Clin Invest Med. 2016 
Oct 14;39(5):E150-E160. PubMed PMID: 27805898.


7: Della-Guardia B, Evangelista AS, Felga GE, Marins LV, Salvalaggio PR, Almeida 
MD. Diagnostic Accuracy of Transient Elastography for Detecting Liver Fibrosis
After Liver Trannsplantation: A Specific Cut-Off Value Is Really Needed? Dig Dis 
Sci. 2017 Jan;62(1):264-272. doi: 10.1007/s10620-016-4349-1. Epub 2016 Oct 26.
PubMed PMID: 27785710.


8: Iacob S, Ester C, Lita M, Ratziu V, Gheorghe L. Real-life Perception and
Practice Patterns of NAFLD/NASH in Romania: Results of a Survey Completed by 102 
Board-certified Gastroenterologists. J Gastrointestin Liver Dis. 2016
Jun;25(2):183-9. doi: 10.15403/jgld.2014.1121.252.naf. PubMed PMID: 27308649.


9: Kim JM, Ha SY, Joh JW, Sinn DH, Jeong WK, Choi GS, Gwak GY, Kwon CH, Kim YK,
Paik YH, Lee JH, Lee WJ, Lee SK, Park CK. Predicting Hepatic Steatosis in Living 
Liver Donors via Noninvasive Methods. Medicine (Baltimore). 2016 Feb;95(7):e2718.
doi: 10.1097/MD.0000000000002718. PubMed PMID: 26886612; PubMed Central PMCID:
PMC4998612.


10: Fernández Del Río R, O'Hara ME, Holt A, Pemberton P, Shah T, Whitehouse T,
Mayhew CA. Volatile Biomarkers in Breath Associated With Liver Cirrhosis -
Comparisons of Pre- and Post-liver Transplant Breath Samples. EBioMedicine. 2015 
Jul 26;2(9):1243-50. doi: 10.1016/j.ebiom.2015.07.027. eCollection 2015 Sep.
PubMed PMID: 26501124; PubMed Central PMCID: PMC4588000.


11: Ponsioen CY, Chapman RW, Chazouillères O, Hirschfield GM, Karlsen TH, Lohse
AW, Pinzani M, Schrumpf E, Trauner M, Gores GJ. Surrogate endpoints for clinical 
trials in primary sclerosing cholangitis: Review and results from an
International PSC Study Group consensus process. Hepatology. 2016
Apr;63(4):1357-67. doi: 10.1002/hep.28256. Epub 2015 Dec 23. Review. PubMed PMID:
26418478.


12: Hagan M, Asrani SK, Talwalkar J. Non-invasive assessment of liver fibrosis
and prognosis. Expert Rev Gastroenterol Hepatol. 2015;9(10):1251-60. doi:
10.1586/17474124.2015.1075391. Review. PubMed PMID: 26377444.


13: Agrawal S, Duseja A. Nonalcoholic Fatty Liver Disease--The Clinician's
Perspective. Trop Gastroenterol. 2014 Oct-Dec;35(4):212-21. Review. PubMed PMID: 
26349165.


14: Lampertico P, Maini M, Papatheodoridis G. Optimal management of hepatitis B
virus infection - EASL Special Conference. J Hepatol. 2015 Nov;63(5):1238-53.
doi: 10.1016/j.jhep.2015.06.026. Epub 2015 Jul 3. Review. PubMed PMID: 26150256.


15: Lutz HH, Schroeter B, Kroy DC, Neumann U, Trautwein C, Tischendorf JJ.
Doppler Ultrasound and Transient Elastography in Liver Transplant Patients for
Noninvasive Evaluation of Liver Fibrosis in Comparison with Histology: A
Prospective Observational Study. Dig Dis Sci. 2015 Sep;60(9):2825-31. doi:
10.1007/s10620-015-3682-0. Epub 2015 May 14. PubMed PMID: 25972148.


16: Karlas T, Kollmeier J, Böhm S, Müller J, Kovacs P, Tröltzsch M, Weimann A,
Bartels M, Rosendahl J, Mössner J, Berg T, Keim V, Wiegand J. Noninvasive
characterization of graft steatosis after liver transplantation. Scand J
Gastroenterol. 2015 Feb;50(2):224-32. doi: 10.3109/00365521.2014.983156. Epub
2014 Nov 27. PubMed PMID: 25429378.


17: Chin JL, Chan G, Ryan JD, McCormick PA. Spleen stiffness can non-invasively
assess resolution of portal hypertension after liver transplantation. Liver Int. 
2015 Feb;35(2):518-23. doi: 10.1111/liv.12647. Epub 2014 Aug 27. PubMed PMID:
25074281.


18: Colecchia A, Schiumerini R, Cucchetti A, Cescon M, Taddia M, Marasco G, Festi
D. Prognostic factors for hepatocellular carcinoma recurrence. World J
Gastroenterol. 2014 May 28;20(20):5935-50. doi: 10.3748/wjg.v20.i20.5935. Review.
PubMed PMID: 24876717; PubMed Central PMCID: PMC4033434.


19: Pang JX, Zimmer S, Niu S, Crotty P, Tracey J, Pradhan F, Shaheen AA, Coffin
CS, Heitman SJ, Kaplan GG, Swain MG, Myers RP. Liver stiffness by transient
elastography predicts liver-related complications and mortality in patients with 
chronic liver disease. PLoS One. 2014 Apr 22;9(4):e95776. doi:
10.1371/journal.pone.0095776. eCollection 2014. PubMed PMID: 24755824; PubMed
Central PMCID: PMC3995722.


20: Goldschmidt I, Brauch C, Poynard T, Baumann U. Spleen stiffness measurement
by transient elastography to diagnose portal hypertension in children. J Pediatr 
Gastroenterol Nutr. 2014 Aug;59(2):197-203. doi: 10.1097/MPG.0000000000000400.
PubMed PMID: 24732027.


21: Zenouzi R, Weismüller TJ, Hübener P, Schulze K, Bubenheim M, Pannicke N,
Weiler-Normann C, Lenzen H, Manns MP, Lohse AW, Schramm C. Low risk of
hepatocellular carcinoma in patients with primary sclerosing cholangitis with
cirrhosis. Clin Gastroenterol Hepatol. 2014 Oct;12(10):1733-8. doi:
10.1016/j.cgh.2014.02.008. Epub 2014 Feb 12. PubMed PMID: 24530461.


22: Crespo G, Lens S, Gambato M, Carrión JA, Mariño Z, Londoño MC, Miquel R,
Bosch J, Navasa M, Forns X. Liver stiffness 1 year after transplantation predicts
clinical outcomes in patients with recurrent hepatitis C. Am J Transplant. 2014
Feb;14(2):375-83. doi: 10.1111/ajt.12594. Epub 2014 Jan 10. PubMed PMID:
24410892.


23: Kim SU, Kim BK, Han KH. Clinical application of liver stiffness measurement
using transient elastography: a surgical perspective. Digestion.
2013;88(4):258-65. doi: 10.1159/000355948. Epub 2013 Dec 11. Review. PubMed PMID:
24335341.


24: Lee SH, Joo DJ, Kim SU, Kim MS, Lee AL, Choi GH, Choi JS, Han KH, Kim SI.
Graft function measured by transient elastography in living donor liver
transplantation: preliminary. Transplant Proc. 2013 Oct;45(8):3028-31. doi:
10.1016/j.transproceed.2013.08.051. PubMed PMID: 24157028.


25: Singh S, Fujii LL, Murad MH, Wang Z, Asrani SK, Ehman RL, Kamath PS,
Talwalkar JA. Liver stiffness is associated with risk of decompensation, liver
cancer, and death in patients with chronic liver diseases: a systematic review
and meta-analysis. Clin Gastroenterol Hepatol. 2013 Dec;11(12):1573-84.e1-2; quiz
e88-9. doi: 10.1016/j.cgh.2013.07.034. Epub 2013 Aug 15. Review. PubMed PMID:
23954643; PubMed Central PMCID: PMC3900882.


26: Goldschmidt I, Stieghorst H, Munteanu M, Poynard T, Schlue J, Streckenbach C,
Baumann U. The use of transient elastography and non-invasive serum markers of
fibrosis in pediatric liver transplant recipients. Pediatr Transplant. 2013
Sep;17(6):525-34. doi: 10.1111/petr.12116. Epub 2013 Jun 27. PubMed PMID:
23802661.


27: Steadman R, Myers RP, Leggett L, Lorenzetti D, Noseworthy T, Rose S,
Sutherland L, Clement F. A health technology assessment of transient elastography
in adult liver disease. Can J Gastroenterol. 2013 Mar;27(3):149-58. Review.
PubMed PMID: 23516679; PubMed Central PMCID: PMC3732152.


28: Berenguer J, Alvarez-Pellicer J, Carrero A, Von Wichmann MA, López-Aldeguer
J, Mallolas J, Galindo MJ, Van Den Eynde E, Téllez MJ, Quereda C, Tural C, Sanz
J, Barros C, Santos I, Pulido F, Guardiola JM, Ortega E, Rubio R, Jusdado JJ,
Montes ML, Gaspar G, Barquilla E, Bellón JM, González-García J; GESIDA HIV/HCV
Cohort Study Group. Clinical effects of viral relapse after interferon plus
ribavirin in patients co-infected with human immunodeficiency virus and hepatitis
C virus. J Hepatol. 2013 Jun;58(6):1104-12. doi: 10.1016/j.jhep.2013.01.042. Epub
2013 Feb 7. PubMed PMID: 23395690.


29: Barrault C, Roudot-Thoraval F, Tran Van Nhieu J, Atanasiu C, Kluger MD,
Medkour F, Douvin C, Mallat A, Zafrani ES, Cherqui D, Duvoux C. Non-invasive
assessment of liver graft fibrosis by transient elastography after liver
transplantation. Clin Res Hepatol Gastroenterol. 2013 Sep;37(4):347-52. doi:
10.1016/j.clinre.2012.11.003. Epub 2013 Jan 11. PubMed PMID: 23318116.


30: Isgro G, Calvaruso V, Andreana L, Luong TV, Garcovich M, Manousou P,
Alibrandi A, Maimone S, Marelli L, Davies N, Patch D, Dhillon AP, Burroughs AK.
The relationship between transient elastography and histological collagen
proportionate area for assessing fibrosis in chronic viral hepatitis. J
Gastroenterol. 2013 Aug;48(8):921-9. doi: 10.1007/s00535-012-0694-9. Epub 2012
Nov 3. PubMed PMID: 23124603.


31: Bellido-Muñoz F, Giráldez-Gallego A, Roca-Oporto C, García-Cayuela T,
Pascasio-Acevedo JM, Sousa-Martín JM. Monitoring the natural evolution and
response to treatment of post liver transplant recurrent hepatitis C using
transient elastography: preliminary results. Transplant Proc. 2012
Sep;44(7):2082-6. doi: 10.1016/j.transproceed.2012.07.090. PubMed PMID: 22974917.


32: Fitzpatrick E, Quaglia A, Vimalesvaran S, Basso MS, Dhawan A. Transient
elastography is a useful noninvasive tool for the evaluation of fibrosis in
paediatric chronic liver disease. J Pediatr Gastroenterol Nutr. 2013
Jan;56(1):72-6. doi: 10.1097/MPG.0b013e31826f2760. PubMed PMID: 22922372.


33: Venturi C, Sempoux C, Bueno J, Ferreres Pinas JC, Bourdeaux C,
Abarca-Quinones J, Rahier J, Reding R. Novel histologic scoring system for
long-term allograft fibrosis after liver transplantation in children. Am J
Transplant. 2012 Nov;12(11):2986-96. doi: 10.1111/j.1600-6143.2012.04210.x. Epub 
2012 Aug 6. PubMed PMID: 22882699.


34: Merchante N, Rivero-Juárez A, Téllez F, Merino D, José Ríos-Villegas M,
Márquez-Solero M, Omar M, Macías J, Camacho A, Pérez-Pérez M, Gómez-Mateos J,
Rivero A, Antonio Pineda J; Grupo Andaluz para el Estudio de las Hepatitis
Víricas (HEPAVIR) de la Sociedad Andaluza de Enfermedades Infecciosas (SAEI).
Liver stiffness predicts clinical outcome in human immunodeficiency
virus/hepatitis C virus-coinfected patients with compensated liver cirrhosis.
Hepatology. 2012 Jul;56(1):228-38. doi: 10.1002/hep.25616. Epub 2012 Jun 6.
PubMed PMID: 22278746.


35: Rigamonti C, Fraquelli M, Bastiampillai AJ, Caccamo L, Reggiani P, Rossi G,
Colombo M, Donato MF. Transient elastography identifies liver recipients with
nonviral graft disease after transplantation: a guide for liver biopsy. Liver
Transpl. 2012 May;18(5):566-76. doi: 10.1002/lt.23391. PubMed PMID: 22271627.


36: Sebagh M, Samuel D, Antonini TM, Coilly A, Degli Esposti D, Roche B, Karam V,
Dos Santos A, Duclos-Vallée JC, Roque-Afonso AM, Ballot E, Guettier C, Blandin F,
Saliba F, Azoulay D. Twenty-year protocol liver biopsies: Invasive but useful for
the management of liver recipients. J Hepatol. 2012 Apr;56(4):840-7. doi:
10.1016/j.jhep.2011.11.016. Epub 2011 Dec 13. PubMed PMID: 22173152.


37: Adebajo CO, Talwalkar JA, Poterucha JJ, Kim WR, Charlton MR. Ultrasound-based
transient elastography for the detection of hepatic fibrosis in patients with
recurrent hepatitis C virus after liver transplantation: a systematic review and 
meta-analysis. Liver Transpl. 2012 Mar;18(3):323-31. doi: 10.1002/lt.22460.
Review. PubMed PMID: 22140010.


38: J S Cross T, Jothimani D, Heneghan MA, Harrison PM. Non-invasive assessment
of fibrosis in liver grafts due to hepatitis C virus recurrence. Clin Transplant.
2011 May-Jun;25(3):345-51. doi: 10.1111/j.1399-0012.2011.01396.x. Epub 2011 Apr
25. Review. PubMed PMID: 21517974.


39: Honsawek S, Chongsrisawat V, Praianantathavorn K, Theamboonlers A, Poovorawan
Y. Elevation of serum galectin-3 and liver stiffness measured by transient
elastography in biliary atresia. Eur J Pediatr Surg. 2011 Aug;21(4):250-4. doi:
10.1055/s-0031-1273776. Epub 2011 Apr 12. PubMed PMID: 21487991.


40: Lebovics E, Rubin J. Non-alcoholic fatty liver disease (NAFLD): why you
should care, when you should worry, what you should do. Diabetes Metab Res Rev.
2011 Jul;27(5):419-24. doi: 10.1002/dmrr.1198. Review. PubMed PMID: 21425426.


41: Pichon N, Loustaud-Ratti V, Clavel M, Carrier P, Amiel JB, Labrousse F. Value
of liver stiffness measured by transient elastography in the liver transplant
pre-operative evaluation of the potential deceased liver donors: preliminary
study. Clin Transplant. 2011 Mar-Apr;25(2):E205-10. doi:
10.1111/j.1399-0012.2010.01386.x. Epub 2010 Dec 28. PubMed PMID: 21198854.


42: de Lédinghen V, Vergniol J. Transient elastography for the diagnosis of liver
fibrosis. Expert Rev Med Devices. 2010 Nov;7(6):811-23. doi: 10.1586/erd.10.46.
PubMed PMID: 21050091.


43: Cholongitas E, Tsochatzis E, Goulis J, Burroughs AK. Noninvasive tests for
evaluation of fibrosis in HCV recurrence after liver transplantation: a
systematic review. Transpl Int. 2010 Sep;23(9):861-70. doi:
10.1111/j.1432-2277.2010.01142.x. Review. Erratum in: Transpl Int. 2010
Nov;23(11):1190. PubMed PMID: 20704691.


44: Rigamonti C, Donato MF, Colombo M. Transient elastography in the early
prediction of progressive recurrent hepatitis C following liver transplantation. 
Hepatology. 2010 Aug;52(2):800-1. doi: 10.1002/hep.23607. PubMed PMID: 20683975.


45: Haafiz AB. Liver fibrosis in biliary atresia. Expert Rev Gastroenterol
Hepatol. 2010 Jun;4(3):335-43. doi: 10.1586/egh.10.29. Review. PubMed PMID:
20528120.


46: Beckebaum S, Iacob S, Klein CG, Dechêne A, Varghese J, Baba HA, Sotiropoulos 
GC, Paul A, Gerken G, Cicinnati VR. Assessment of allograft fibrosis by transient
elastography and noninvasive biomarker scoring systems in liver transplant
patients. Transplantation. 2010 Apr 27;89(8):983-93. doi:
10.1097/TP.0b013e3181cc66ca. PubMed PMID: 20335832.


47: Kamphues C, Lotz K, Röcken C, Berg T, Eurich D, Pratschke J, Neuhaus P,
Neumann UP. Chances and limitations of non-invasive tests in the assessment of
liver fibrosis in liver transplant patients. Clin Transplant. 2010
Sep-Oct;24(5):652-9. doi: 10.1111/j.1399-0012.2009.01152.x. PubMed PMID:
19925459.


48: Donato MF, Rigamonti C, Colombo M. Can protocol liver biopsy be avoided to
evaluate post-transplant hepatitis C recurrence? Transient elastography makes it 
possible. Dig Liver Dis. 2010 Apr;42(4):307. doi: 10.1016/j.dld.2009.07.015. Epub
2009 Aug 25. PubMed PMID: 19709938.


49: Inoue Y, Sugawara Y, Tamura S, Ohtsu H, Taguri M, Makuuchi M, Kokudo N.
Validity and feasibility of transient elastography for the transplanted liver in 
the peritransplantation period. Transplantation. 2009 Jul 15;88(1):103-9. doi:
10.1097/TP.0b013e3181aacb7f. PubMed PMID: 19584688.


50: Masuzaki R, Yamashiki N, Sugawara Y, Yoshida H, Tateishi R, Tamura S, Kaneko 
J, Hasegawa K, Kokudo N, Makuuchi M, Omata M. Assessment of liver stiffness in
patients after living donor liver transplantation by transient elastography.
Scand J Gastroenterol. 2009;44(9):1115-20. doi: 10.1080/00365520903078810. PubMed
PMID: 19562623.


51: Myers RP. Noninvasive diagnosis of nonalcoholic fatty liver disease. Ann
Hepatol. 2009;8 Suppl 1:S25-33. Review. PubMed PMID: 19381121.


52: Rockstroh JK. Hot topics in HIV and hepatitis coinfection: noninvasive
diagnosis of liver disease, liver transplantation, and new drugs for treatment of
hepatitis coinfection. HIV Clin Trials. 2009 Mar-Apr;10(2):110-5. doi:
10.1310/hct1002-110. PubMed PMID: 19487181.


53: Sánchez Antolin G, Garcia Pajares F, Vallecillo MA, Fernandez Orcajo P, Gómez
de la Cuesta S, Alcaide N, Gonzalez Sagrado M, Velicia R, Caro-Patón A. FibroScan
evaluation of liver fibrosis in liver transplantation. Transplant Proc. 2009
Apr;41(3):1044-6. doi: 10.1016/j.transproceed.2009.02.027. PubMed PMID: 19376422.


54: de Lédinghen V, Vergniol J. Transient elastography (FibroScan). Gastroenterol
Clin Biol. 2008 Sep;32(6 Suppl 1):58-67. doi: 10.1016/S0399-8320(08)73994-0.
PubMed PMID: 18973847.


55: Song ZZ. Re: Assessment of graft fibrosis by transient elastography in
patients with recurrent hepatitis C after living donor liver transplantation.
Transplantation. 2008 Sep 15;86(5):749; author reply 749. doi:
10.1097/TP.0b013e318184cafc. PubMed PMID: 18791461.


56: Corradi F, Piscaglia F, Flori S, D'Errico-Grigioni A, Vasuri F, Tamé MR,
Andreone P, Boni P, Gianstefani A, Bolondi L; Bologna Liver Transplantation
Group. Assessment of liver fibrosis in transplant recipients with recurrent HCV
infection: usefulness of transient elastography. Dig Liver Dis. 2009
Mar;41(3):217-25. doi: 10.1016/j.dld.2008.06.009. Epub 2008 Jul 30. PubMed PMID: 
18672413.


57: Castera L, Forns X, Alberti A. Non-invasive evaluation of liver fibrosis
using transient elastography. J Hepatol. 2008 May;48(5):835-47. doi:
10.1016/j.jhep.2008.02.008. Epub 2008 Feb 26. Review. PubMed PMID: 18334275.


58: Rigamonti C, Donato MF, Fraquelli M, Agnelli F, Ronchi G, Casazza G, Rossi G,
Colombo M. Transient elastography predicts fibrosis progression in patients with 
recurrent hepatitis C after liver transplantation. Gut. 2008 Jun;57(6):821-7.
doi: 10.1136/gut.2007.135046. Epub 2008 Jan 24. PubMed PMID: 18218676.


59: Harada N, Soejima Y, Taketomi A, Yoshizumi T, Ikegami T, Yamashita Y, Itoh S,
Kuroda Y, Maehara Y. Assessment of graft fibrosis by transient elastography in
patients with recurrent hepatitis C after living donor liver transplantation.
Transplantation. 2008 Jan 15;85(1):69-74. doi: 10.1097/01.tp.0000297248.18483.16.
PubMed PMID: 18192914.


60: Carrión JA, Navasa M, Bosch J, Bruguera M, Gilabert R, Forns X. Transient
elastography for diagnosis of advanced fibrosis and portal hypertension in
patients with hepatitis C recurrence after liver transplantation. Liver Transpl. 
2006 Dec;12(12):1791-8. PubMed PMID: 16823833.
