# Supplementary material for: Performance of transient elastography and serum fibrosis biomarkers for non-invasive evaluation of recurrent fibrosis after liver transplantation: A meta-analysis
Source: PLoS One. 2017 Sep 27;12(9):e0185192. doi: 10.1371/journal.pone.0185192 (PMC5617176; doi:10.1371/journal.pone.0185192)
Supplement: S6 File — (TXT) [file pone.0185192.s007.txt]

1: Bihari C, Rastogi A, Sen B, Bhadoria AS, Maiwall R, Sarin SK. Quantitative
fibrosis estimation by image analysis predicts development of decompensation,
composite events and defines event-free survival in chronic hepatitis B patients.
Hum Pathol. 2016 Sep;55:63-71. doi: 10.1016/j.humpath.2016.04.012. Epub 2016 May 
14. PubMed PMID: 27189343.


2: Kim JM, Ha SY, Joh JW, Sinn DH, Jeong WK, Choi GS, Gwak GY, Kwon CH, Kim YK,
Paik YH, Lee JH, Lee WJ, Lee SK, Park CK. Predicting Hepatic Steatosis in Living 
Liver Donors via Noninvasive Methods. Medicine (Baltimore). 2016 Feb;95(7):e2718.
doi: 10.1097/MD.0000000000002718. PubMed PMID: 26886612; PubMed Central PMCID:
PMC4998612.


3: Gambato M, Crespo G, Torres F, LLovet L, Carrión J, Londoño M, Lens S, Mariño 
Z, Bartres C, Miquel R, Navasa M, Forns X. Simple prediction of long-term
clinical outcomes in patients with mild hepatitis C recurrence after liver
transplantation. Transpl Int. 2016 Jun;29(6):698-706. doi: 10.1111/tri.12730.
PubMed PMID: 26661662.


4: Crespo G, Castro-Narro G, García-Juárez I, Benítez C, Ruiz P, Sastre L,
Colmenero J, Miquel R, Sánchez-Fueyo A, Forns X, Navasa M. Usefulness of liver
stiffness measurement during acute cellular rejection in liver transplantation.
Liver Transpl. 2016 Mar;22(3):298-304. doi: 10.1002/lt.24376. Epub 2016 Feb 15.
PubMed PMID: 26609794.


5: Yoon JH, Lee JM, Joo I, Lee ES, Sohn JY, Jang SK, Lee KB, Han JK, Choi BI.
Hepatic fibrosis: prospective comparison of MR elastography and US shear-wave
elastography for evaluation. Radiology. 2014 Dec;273(3):772-82. doi:
10.1148/radiol.14132000. Epub 2014 Jul 7. PubMed PMID: 25007047.


6: Colecchia A, Schiumerini R, Cucchetti A, Cescon M, Taddia M, Marasco G, Festi 
D. Prognostic factors for hepatocellular carcinoma recurrence. World J
Gastroenterol. 2014 May 28;20(20):5935-50. doi: 10.3748/wjg.v20.i20.5935. Review.
PubMed PMID: 24876717; PubMed Central PMCID: PMC4033434.


7: Liao CC, Chen TY, Tsang LC, Ou SY, Yu CY, Hsu HW, Cheng YF, Chiu KW, Eng HL,
Chen CL, Huang TL. The acoustic radiation force impulse elastography evaluation
of liver fibrosis in posttransplantation dysfunction of living donor liver
transplantation. Transplant Proc. 2014 Apr;46(3):876-9. doi:
10.1016/j.transproceed.2013.12.012. PubMed PMID: 24767370.


8: Pang JX, Zimmer S, Niu S, Crotty P, Tracey J, Pradhan F, Shaheen AA, Coffin
CS, Heitman SJ, Kaplan GG, Swain MG, Myers RP. Liver stiffness by transient
elastography predicts liver-related complications and mortality in patients with 
chronic liver disease. PLoS One. 2014 Apr 22;9(4):e95776. doi:
10.1371/journal.pone.0095776. eCollection 2014. PubMed PMID: 24755824; PubMed
Central PMCID: PMC3995722.


9: Goldschmidt I, Brauch C, Poynard T, Baumann U. Spleen stiffness measurement by
transient elastography to diagnose portal hypertension in children. J Pediatr
Gastroenterol Nutr. 2014 Aug;59(2):197-203. doi: 10.1097/MPG.0000000000000400.
PubMed PMID: 24732027.


10: Vergniol J, Boursier J, Coutzac C, Bertrais S, Foucher J, Angel C, Chermak F,
Hubert IF, Merrouche W, Oberti F, de Lédinghen V, Calès P. Evolution of
noninvasive tests of liver fibrosis is associated with prognosis in patients with
chronic hepatitis C. Hepatology. 2014 Jul;60(1):65-76. doi: 10.1002/hep.27069.
PubMed PMID: 24519328.


11: Crespo G, Lens S, Gambato M, Carrión JA, Mariño Z, Londoño MC, Miquel R,
Bosch J, Navasa M, Forns X. Liver stiffness 1 year after transplantation predicts
clinical outcomes in patients with recurrent hepatitis C. Am J Transplant. 2014
Feb;14(2):375-83. doi: 10.1111/ajt.12594. Epub 2014 Jan 10. PubMed PMID:
24410892.


12: Kim SU, Kim BK, Han KH. Clinical application of liver stiffness measurement
using transient elastography: a surgical perspective. Digestion.
2013;88(4):258-65. doi: 10.1159/000355948. Epub 2013 Dec 11. Review. PubMed PMID:
24335341.


13: Singh S, Fujii LL, Murad MH, Wang Z, Asrani SK, Ehman RL, Kamath PS,
Talwalkar JA. Liver stiffness is associated with risk of decompensation, liver
cancer, and death in patients with chronic liver diseases: a systematic review
and meta-analysis. Clin Gastroenterol Hepatol. 2013 Dec;11(12):1573-84.e1-2; quiz
e88-9. doi: 10.1016/j.cgh.2013.07.034. Epub 2013 Aug 15. Review. PubMed PMID:
23954643; PubMed Central PMCID: PMC3900882.


14: de Lédinghen V, Vergniol J, Barthe C, Foucher J, Chermak F, Le Bail B,
Merrouche W, Bernard PH. Non-invasive tests for fibrosis and liver stiffness
predict 5-year survival of patients chronically infected with hepatitis B virus. 
Aliment Pharmacol Ther. 2013 May;37(10):979-88. doi: 10.1111/apt.12307. Epub 2013
Apr 5. PubMed PMID: 23557139.


15: Barrault C, Roudot-Thoraval F, Tran Van Nhieu J, Atanasiu C, Kluger MD,
Medkour F, Douvin C, Mallat A, Zafrani ES, Cherqui D, Duvoux C. Non-invasive
assessment of liver graft fibrosis by transient elastography after liver
transplantation. Clin Res Hepatol Gastroenterol. 2013 Sep;37(4):347-52. doi:
10.1016/j.clinre.2012.11.003. Epub 2013 Jan 11. PubMed PMID: 23318116.


16: Isgro G, Calvaruso V, Andreana L, Luong TV, Garcovich M, Manousou P,
Alibrandi A, Maimone S, Marelli L, Davies N, Patch D, Dhillon AP, Burroughs AK.
The relationship between transient elastography and histological collagen
proportionate area for assessing fibrosis in chronic viral hepatitis. J
Gastroenterol. 2013 Aug;48(8):921-9. doi: 10.1007/s00535-012-0694-9. Epub 2012
Nov 3. PubMed PMID: 23124603.


17: Masuzaki R, Yamashiki N, Sugawara Y, Yoshida H, Tateishi R, Tamura S, Kaneko 
J, Hasegawa K, Kokudo N, Makuuchi M, Omata M. Assessment of liver stiffness in
patients after living donor liver transplantation by transient elastography.
Scand J Gastroenterol. 2009;44(9):1115-20. doi: 10.1080/00365520903078810. PubMed
PMID: 19562623.


18: Corradi F, Piscaglia F, Flori S, D'Errico-Grigioni A, Vasuri F, Tamé MR,
Andreone P, Boni P, Gianstefani A, Bolondi L; Bologna Liver Transplantation
Group. Assessment of liver fibrosis in transplant recipients with recurrent HCV
infection: usefulness of transient elastography. Dig Liver Dis. 2009
Mar;41(3):217-25. doi: 10.1016/j.dld.2008.06.009. Epub 2008 Jul 30. PubMed PMID: 
18672413.
