# Supplementary material for: Performance of transient elastography and serum fibrosis biomarkers for non-invasive evaluation of recurrent fibrosis after liver transplantation: A meta-analysis
Source: PLoS One. 2017 Sep 27;12(9):e0185192. doi: 10.1371/journal.pone.0185192 (PMC5617176; doi:10.1371/journal.pone.0185192)
Supplement: S8 File — (TXT) [file pone.0185192.s009.txt]

Record #1 of 2
ID: CN-00916903
AU: Ledinghen V
AU: Vergniol J
AU: Barthe C
AU: Foucher J
AU: Chermak F
AU: Bail B
AU: Merrouche W
AU: Bernard P-H
TI: Non-invasive tests for fibrosis and liver stiffness predict 5-year survival of patients chronically infected with hepatitis B virus.
SO: Alimentary pharmacology & therapeutics
YR: 2013
VL: 37
NO: 10
PG: 979-88
XR: EMBASE 2013255741
PT: Journal: Article
KY: ActiTest score // adult // apri // article // cause of death // cohort analysis // controlled clinical trial // controlled study // diagnostic test // diagnostic test accuracy study // *digestive tract parameters // disease severity // factorial analysis // female // fib 4 // Fibrotest score // follow up // *hepatitis B // Hepatitis B virus // histopathology // human // human cell // human tissue // liver biopsy // *liver fibrosis/di [Diagnosis] // *liver stiffness // liver transplantation // major clinical study // male // *non invasive measurement // *overall survival // prediction // *predictive value // priority journal // *prognosis // prospective study // receiver operating characteristic // survival rate // *survival time // virus carrier
DOI: 10.1111/apt.12307
US: http://onlinelibrary.wiley.com/o/cochrane/clcentral/articles/903/CN-00916903/frame.html


Record #2 of 2
ID: CN-01252218
AU: Deneau MR
AU: El-Matary W
AU: Varier R
AU: Konidari A
AU: Miloh TA
AU: Shteyer E
AU: Ledder O
AU: Abdou R
AU: Vitola B
AU: Homan M
AU: Papadopoulou A
AU: Furuya KN
AU: Kim KM
AU: Woynarowski M
AU: Gottrand M
AU: Gottrand F
AU: Broderick A
AU: Valentino PL
AU: Martinez M
AU: Ricciuto A
AU: Kamath BM
AU: Venkat VL
AU: Gupta N
AU: Iorio R
AU: Bazerbachi F
AU: El-Youssef M
AU: Kolho K-L
AU: Amin M
AU: Alqoaer K
AU: Cathain NO
AU: Auth M
AU: Doan S
AU: Jensen MK
TI: Laboratory predictors of longterm prognosis in primary sclerosing cholangitis: data from the pediatric PSC consortium
SO: Hepatology. Conference: 67th annual meeting of the american association for the study of liver diseases: the liver meeting 2016. United states. Conference start: 20161111. Conference end: 20161115
YR: 2016
VL: 63
NO: 1 Supplement 1
PG: 350A-351A
XR: EMBASE 612593978
PT: Journal: Conference Abstract
KY: adverse outcome; ascites; bile duct carcinoma; brain disease; child; cholestasis; clinical outcome; clinical trial; complication; controlled clinical trial; controlled study; death; diagnosis; esophagus varices; human; liver fibrosis; liver transplantation; major clinical study; multicenter study; *primary sclerosing cholangitis; *prognosis; stent; survival analysis; thrombocyte count; aspartate aminotransferase; bilirubin; endogenous compound; gamma glutamyltransferase
US: http://onlinelibrary.wiley.com/o/cochrane/clcentral/articles/218/CN-01252218/frame.html
