# Supplementary material for: Performance of transient elastography and serum fibrosis biomarkers for non-invasive evaluation of recurrent fibrosis after liver transplantation: A meta-analysis
Source: PLoS One. 2017 Sep 27;12(9):e0185192. doi: 10.1371/journal.pone.0185192 (PMC5617176; doi:10.1371/journal.pone.0185192)
Supplement: S9 File — (TXT) [file pone.0185192.s010.txt]

Record #1 of 3
ID: CN-00894689
AU: Vergniol J
AU: Foucher J
AU: Terrebonne E
AU: Bernard P
AU: Bail B
AU: Merrouche W
AU: Couzigou P
AU: Ledinghen V
TI: Noninvasive tests for fibrosis and liver stiffness predict 5-year outcomes of patients with chronic hepatitis C.
SO: Gastroenterology
YR: 2011
VL: 140
NO: 7
PG: 1970-9
XR: EMBASE 2011312726
PT: Journal: Article
KY: actitest // adult // age distribution // alanine aminotransferase blood level // article // aspartate aminotransferase blood level // aspartate aminotransferase to platelet ratio index // bilirubin blood level // cell death // cohort analysis // controlled study // death // disease severity // female // fib 4 // fibrotest // follow up // gamma glutamyl transferase blood level // *hepatitis C // human // liver biopsy // *liver disease/di [Diagnosis] // *liver fibrosis/di [Diagnosis] // liver function test // liver related death // *liver stiffness/di [Diagnosis] // liver transplantation // major clinical study // male // *non invasive procedure // outcome assessment // overall survival // predictive value // predictor variable // priority journal // prognosis // prothrombin time // randomized controlled trial // scoring system // survival rate // survival time // thrombocyte count // treatment response // alanine aminotransferase/ec [Endogenous Compound] // aspartate aminotransferase/ec [Endogenous Compound] // bilirubin/ec [Endogenous Compound] // gamma glutamyltransferase/ec [Endogenous Compound] // hepatitis C antibody/ec [Endogenous Compound]
DOI: 10.1053/j.gastro.2011.02.058
US: http://onlinelibrary.wiley.com/o/cochrane/clcentral/articles/689/CN-00894689/frame.html


Record #2 of 3
ID: CN-00916903
AU: Ledinghen V
AU: Vergniol J
AU: Barthe C
AU: Foucher J
AU: Chermak F
AU: Bail B
AU: Merrouche W
AU: Bernard P-H
TI: Non-invasive tests for fibrosis and liver stiffness predict 5-year survival of patients chronically infected with hepatitis B virus.
SO: Alimentary pharmacology & therapeutics
YR: 2013
VL: 37
NO: 10
PG: 979-88
XR: EMBASE 2013255741
PT: Journal: Article
KY: ActiTest score // adult // apri // article // cause of death // cohort analysis // controlled clinical trial // controlled study // diagnostic test // diagnostic test accuracy study // *digestive tract parameters // disease severity // factorial analysis // female // fib 4 // Fibrotest score // follow up // *hepatitis B // Hepatitis B virus // histopathology // human // human cell // human tissue // liver biopsy // *liver fibrosis/di [Diagnosis] // *liver stiffness // liver transplantation // major clinical study // male // *non invasive measurement // *overall survival // prediction // *predictive value // priority journal // *prognosis // prospective study // receiver operating characteristic // survival rate // *survival time // virus carrier
DOI: 10.1111/apt.12307
US: http://onlinelibrary.wiley.com/o/cochrane/clcentral/articles/903/CN-00916903/frame.html


Record #3 of 3
ID: CN-00985241
AU: Corpechot C
AU: Gaouar F
AU: Naggar A
AU: Kemgang A
AU: Wendum D
AU: Poupon R
AU: Carrat F
AU: Chazouilleres O
TI: Baseline values and changes in liver stiffness measured by transient elastography are associated with severity of fibrosis and outcomes of patients with primary sclerosing cholangitis.
SO: Gastroenterology
YR: 2014
VL: 146
NO: 4
PG: 970-9
XR: EMBASE 2014201253
PT: Journal: Article
KY: adolescent; adult; adverse outcome; aged; area under the curve; article; ascites/co [Complication]; aspartate aminotransferase platelet ratio index score; bile duct carcinoma/co [Complication]; controlled clinical trial; controlled study; diagnostic accuracy; diagnostic test accuracy study; digestive diagnostic device; disease association; disease severity; elastograph; *elastography; female; FIB 4 score; follow up; hepatic encephalopathy/co [Complication]; hepatitis C; human; human tissue; liver biopsy; liver cell carcinoma/co [Complication]; liver failure/co [Complication]; *liver fibrosis/co [Complication]; *liver fibrosis/di [Diagnosis]; *liver fibrosis/su [Surgery]; liver hemorrhage/co [Complication]; *liver stiffness measurement; liver transplantation; major clinical study; male; mayo risk score; *measurement; middle aged; outcome assessment; predictive value; *primary sclerosing cholangitis/dt [Drug Therapy]; priority journal; prognosis; prospective study; receiver operating characteristic; reproducibility; scoring system; sensitivity and specificity; single blind procedure; staging; thrombocyte count; *vibration controlled transient elastography; young adult; aspartate aminotransferase/ec [Endogenous Compound]; hyaluronic acid/ec [Endogenous Compound]; ursodeoxycholic acid/dt [Drug Therapy]
DOI: 10.1053/j.gastro.2013.12.030
US: http://onlinelibrary.wiley.com/o/cochrane/clcentral/articles/241/CN-00985241/frame.html
