# Supplementary material for: Performance of transient elastography and serum fibrosis biomarkers for non-invasive evaluation of recurrent fibrosis after liver transplantation: A meta-analysis
Source: PLoS One. 2017 Sep 27;12(9):e0185192. doi: 10.1371/journal.pone.0185192 (PMC5617176; doi:10.1371/journal.pone.0185192)
Supplement: S10 File — (TXT) [file pone.0185192.s011.txt]

Record #1 of 1
ID: DARE-12012014207
AU: Adebajo CO
AU: Talwalkar JA
AU: Poterucha JJ
AU: Kim WR
AU: Charlton MR
TI: Ultrasound-based transient elastography for the detection of hepatic fibrosis in patients with recurrent hepatitis C virus after liver transplantation: a systematic review and meta-analysis (Provisional abstract)
SO: Liver Transplantation
YR: 2012
VL: 18
NO: 3
PG: 323-331
KY: Body Mass Index;Elasticity Imaging Techniques [methods];Hepatitis C [complications];Liver Cirrhosis [ultrasonography];Liver Transplantation [adverse effects];Recurrence;ROC Curve;Adult[checkword];Aged[checkword];Female[checkword];Humans[checkword];Male[checkword];Middle Aged[checkword]
US: http://onlinelibrary.wiley.com/o/cochrane/cldare/articles/DARE-12012014207/frame.html
